# Supplementary material for: The neonatal gut microbiota: A role in the encephalopathy of prematurity
Source: Cell Rep Med. 2024 Dec 4;5(12):101845. doi: 10.1016/j.xcrm.2024.101845 (PMC11722115; doi:10.1016/j.xcrm.2024.101845)
Supplement: Table S1. Additional characteristics of the study group, related to Table 1 [file mmc2.xlsx]

## Sheet: ST1 Additional characteristics
Table S1 (relates to Table 1). Additional characteristics of the study group.
Additional study group characteristics
Variable*	level	Full-term	Preterm	p-value$ (term vs preterm)	Preterm with matching MRI
Antenatal steroids given (%)		/	128 (94.8)		74 (93.7)
Magnesium sulphate given (%)		/	104 (77.0)		54 (68.4)
Membrane rupture duration, hours (median [range])		10 [0, 63]	0 [0, 1043]	0.132	0 [0, 934]
Days in NICU (median [range])		/	61 [6, 167]		60 [17, 167]
Retinopathy of prematurity (%)		/	9 (6.7)		5 (6.3)
Antibiotics <72h of life (%)		/	106 (78.5)		62 (78.5)
Antibiotics >72h of life (%)		/	77 (57.0)		38 (48.1)
Total days of antibiotics during NICU stay (median [range])		/	4 [0, 49]		3 [0, 47]
Proportion of days receiving exclusive breastmilk during NICU stay (median [range])		/	0.686 [0.000, 1.000]		0.663 [0.000, 1.000]
Proportion of days receiving exclusive formula during NICU stay (median [range])		/	0 [0.000, 0.895]		0 [0.000, 0.895]
Proportion of days receiving mixed feeds during NICU stay (median [range])		/	0.098 [0.000, 0.962]		0.092 [0.000, 0.962]
Feeding at discharge (%)	Breastfeeding	12 (100.0)	51 (37.8)	<0.001	32 (40.5)
	Formula feeding	0 (0.0)	43 (31.9)		18 (22.8)
	Mixed feeding	0 (0.0)	41 (30.4)		29 (36.7)
Maternal age, years (mean (SD))		33 (3.5)	32 (5.6)	0.401	33 (5.4)
Maternal BMI (median [range])		24.7 [20.9, 33.2]	26.7 [16.4, 46.6]	0.502	26.5 [16.4, 46.6]
SIMD rank (%)	1	0 (0.0)	31 (23.0)	0.075	17 (21.5)
	2	1 (8.3)	29 (21.5)		11 (13.9)
	3	4 (33.3)	21 (15.6)		13 (16.5)
	4	1 (8.3)	17 (12.6)		10 (12.7)
	5	6 (50.0)	37 (27.4)		28 (35.4)
Sampling age distributions in male and female preterm infants.
	Male	Female	p-value$ (male vs female)
Sample size	71	64
GA at birth, weeks (median [range])	29.143 [23.86, 32.86]	29.27 [22.14, 32.86]	0.919
Timepoint 1: postnatal age, days (median [range])	6 [1, 13]	6 [2, 10]	0.555
Timepoint 1: GA, weeks (median [range])	29.14 [24.43, 33.00]	29.14 [25.00, 33.57]	0.803
Timepoint 2: postnatal age, days (median [range])	46 [12, 151]	46.5 [9, 129]	0.677
Timepoint 2: GA, weeks (median [range])	36.14 [29.43, 46.14]	36.00 [32.43, 43.86]	0.303
*Categorical variables are shown in absolute numbers with percentages (%); continuous, normally distributed variables as means with standard deviations (SD); continuous, non-normally distributed variables as medians with ranges. $Two-sample t-tests were used to compare the means of normally distributed continuous variables between term and preterm, or male and female infants; Wilcoxon rank-sum te…
