# Supplementary material for: The neonatal gut microbiota: A role in the encephalopathy of prematurity
Source: Cell Rep Med. 2024 Dec 4;5(12):101845. doi: 10.1016/j.xcrm.2024.101845 (PMC11722115; doi:10.1016/j.xcrm.2024.101845)
Supplement: Table S2. MaAsLin2 results for the models testing for the effects of perinatal covariates in preterm samples at time point 1, adjusting for postnatal age at sample collection, related to Figure 2 — ASVs present with at least 1% of abundance in at least 5% of samples were analyzed. [file mmc3.xlsx]

## Sheet: ST2 TP1 ASV maaslins
Table S2 (relates to Figure 2). MaAsLin2 results for the models testing for the effects of perinatal covariates in preterm samples at timepoint 1, adjusting for postnatal age at sample collection. ASVs present with at least 1% of abundance in at least 5% of samples were analysed.
Baseline model: effect of delivery mode, adjusted for age at sampling
ASV	Covariate	coef	stderr	N	N.not.0	pval	qval
Staphylococcus_1	Vaginal_delivery	-1.36885	0.411146	58	58	0.0015585	0.0231426
Escherichia.Shigella_2	Vaginal_delivery	1.13657	0.561122	58	29	0.0476758	0.171861
Corynebacterium_15	Vaginal_delivery	0.965748	0.461951	58	18	0.0411999	0.171861
Fusobacterium_nucleatum_13	Vaginal_delivery	0.875085	0.393458	58	6	0.0302669	0.171861
Campylobacter_ureolyticus_33	Vaginal_delivery	0.625982	0.311088	58	4	0.0491031	0.171861
Enterococcus_4	Vaginal_delivery	0.535651	0.615936	58	26	0.38827	0.472676
Klebsiella_6	Vaginal_delivery	0.48934	0.41733	58	18	0.24603	0.430553
Streptococcus_14	Vaginal_delivery	0.316559	0.310767	58	7	0.312835	0.437969
Streptococcus_8	Vaginal_delivery	0.314651	0.235924	58	5	0.187802	0.391769
Staphylococcus_54	Vaginal_delivery	0.255934	0.201723	58	7	0.209876	0.391769
Staphylococcus_haemolyticus_21	Vaginal_delivery	0.211777	0.30041	58	15	0.483809	0.541867
Klebsiella_18	Vaginal_delivery	-0.144378	0.469432	58	9	0.759579	0.759579
Staphylococcus_50	Vaginal_delivery	-0.141136	0.132683	58	4	0.29211	0.437969
Ureaplasma_70	Vaginal_delivery	0.0320866	0.0705786	58	3	0.651171	0.675288
Staphylococcus_1	postnatal_age_at_sample_d	1.36072	0.411146	58	58	0.00165305	0.0231426
Enterococcus_4	postnatal_age_at_sample_d	1.25467	0.615936	58	26	0.0464736	0.171861
Escherichia.Shigella_2	postnatal_age_at_sample_d	-0.983027	0.561122	58	29	0.085366	0.236261
Staphylococcus_haemolyticus_21	postnatal_age_at_sample_d	0.699235	0.30041	58	15	0.0236404	0.171861
Fusobacterium_nucleatum_13	postnatal_age_at_sample_d	-0.540402	0.393458	58	6	0.17518	0.391769
Streptococcus_14	postnatal_age_at_sample_d	-0.531554	0.310767	58	7	0.0928168	0.236261
Klebsiella_6	postnatal_age_at_sample_d	0.462841	0.41733	58	18	0.272233	0.437969
Streptococcus_8	postnatal_age_at_sample_d	-0.423591	0.235924	58	5	0.0780761	0.236261
Klebsiella_18	postnatal_age_at_sample_d	0.419555	0.469432	58	9	0.37535	0.472676
Campylobacter_ureolyticus_33	postnatal_age_at_sample_d	-0.3965	0.311088	58	4	0.207824	0.391769
Corynebacterium_15	postnatal_age_at_sample_d	-0.381597	0.461951	58	18	0.412342	0.481065
Staphylococcus_50	postnatal_age_at_sample_d	0.128358	0.132683	58	4	0.337576	0.450102
Staphylococcus_54	postnatal_age_at_sample_d	-0.095137	0.201723	58	7	0.639062	0.675288
Ureaplasma_70	postnatal_age_at_sample_d	-0.0726875	0.0705786	58	3	0.307574	0.437969
Baseline model: effect of birthweight z-score, adjusted for age at sampling
ASV	Covariate	coef	stderr	N	N.not.0	pval	qval
Staphylococcus_1	birthweight_z_score	-1.04734	0.429634	58	58	0.0180395	0.216591
Escherichia.Shigella_2	birthweight_z_score	0.923718	0.57026	58	29	0.110992	0.345308
Klebsiella_6	birthweight_z_score	0.804716	0.409869	58	18	0.0546695	0.306149
Fusobacterium_nucleatum_13	birthweight_z_score	0.521128	0.40617	58	6	0.204863	0.409725
Campylobacter_ureolyticus_33	birthweight_z_score	0.357221	0.319854	58	4	0.268924	0.442934
Klebsiella_18	birthweight_z_score	-0.345334	0.46917	58	9	0.464826	0.600557
Corynebacterium_15	birthweight_z_score	0.257475	0.480376	58	18	0.594129	0.665424
Streptococcus_14	birthweight_z_score	0.252547	0.312932	58	7	0.423122	0.600557
Staphylococcus_haemolyticus_21	birthweight_z_score	0.218334	0.301383	58	15	0.471866	0.600557
Staphylococcus_50	birthweight_z_score	0.149299	0.132993	58	4	0.266483	0.442934
Enterococcus_4	birthweight_z_score	0.0978117	0.622181	58	26	0.875657	0.908089
Staphylococcus_54	birthweight_z_score	0.0549209	0.205234	58	7	0.790007	0.850777
Ureaplasma_70	birthweight_z_score	0.03848	0.070768	58	3	0.588811	0.665424
Streptococcus_8	birthweight_z_score	0.0272018	0.240518	58	5	0.910365	0.910365
Staphylococcus_1	postnatal_age_at_sample_d	1.41845	0.429634	58	58	0.00169307	0.0474061
Enterococcus_4	postnatal_age_at_sample_d	1.15725	0.622181	58	26	0.0682391	0.310222
Escherichia.Shigella_2	postnatal_age_at_sample_d	-1.01798	0.57026	58	29	0.0797564	0.310222
Staphylococcus_haemolyticus_21	postnatal_age_at_sample_d	0.703806	0.301383	58	15	0.0232062	0.216591
Fusobacterium_nucleatum_13	postnatal_age_at_sample_d	-0.612901	0.40617	58	6	0.137029	0.3722
Klebsiella_6	postnatal_age_at_sample_d	0.545403	0.409869	58	18	0.188786	0.406615
Streptococcus_14	postnatal_age_at_sample_d	-0.542424	0.312932	58	7	0.0886348	0.310222
Corynebacterium_15	postnatal_age_at_sample_d	-0.537786	0.480376	58	18	0.267788	0.442934
Streptococcus_8	postnatal_age_at_sample_d	-0.488074	0.240518	58	5	0.047282	0.306149
Campylobacter_ureolyticus_33	postnatal_age_at_sample_d	-0.452093	0.319854	58	4	0.163163	0.380713
Klebsiella_18	postnatal_age_at_sample_d	0.369317	0.46917	58	9	0.434561	0.600557
Staphylococcus_50	postnatal_age_at_sample_d	0.196013	0.132993	58	4	0.146221	0.3722
Staphylococcus_54	postnatal_age_at_sample_d	-0.139722	0.205234	58	7	0.49886	0.607308
Ureaplasma_70	postnatal_age_at_sample_d	-0.0707	0.070768	58	3	0.322151	0.501123
Full model: testing simultaneously delivery mode, birthweight z-score and age at sampling
ASV	Covariate	coef	stderr	N	N.not.0	pval	qval
Staphylococcus_1	Vaginal_delivery	-1.16958	0.420539	58	58	0.00744319	0.156307
Corynebacterium_15	Vaginal_delivery	0.968955	0.485156	58	18	0.0508528	0.406741
Escherichia.Shigella_2	Vaginal_delivery	0.954959	0.582507	58	29	0.106945	0.408334
Fusobacterium_nucleatum_13	Vaginal_delivery	0.792025	0.411202	58	6	0.0593601	0.406741
Campylobacter_ureolyticus_33	Vaginal_delivery	0.571214	0.325605	58	4	0.0850499	0.406741
Enterococcus_4	Vaginal_delivery	0.550869	0.646837	58	26	0.398178	0.681662
Streptococcus_8	Vaginal_delivery	0.332626	0.247619	58	5	0.184795	0.456552
Klebsiella_6	Vaginal_delivery	0.289584	0.42715	58	18	0.500702	0.70718
Streptococcus_14	Vaginal_delivery	0.267388	0.325483	58	7	0.414967	0.681662
Staphylococcus_54	Vaginal_delivery	0.26076	0.211844	58	7	0.223692	0.484966
Staphylococcus_50	Vaginal_delivery	-0.197434	0.136572	58	4	0.154056	0.425993
Staphylococcus_haemolyticus_21	Vaginal_delivery	0.164134	0.314632	58	15	0.604034	0.746159
Klebsiella_18	Vaginal_delivery	-0.0532125	0.490974	58	9	0.914095	0.957499
Ureaplasma_70	Vaginal_delivery	0.0232552	0.0739972	58	3	0.754526	0.856489
Klebsiella_6	birthweight_z_score	0.724292	0.42864	58	18	0.0968432	0.406741
Staphylococcus_1	birthweight_z_score	-0.722515	0.422006	58	58	0.092617	0.406741
Escherichia.Shigella_2	birthweight_z_score	0.658503	0.58454	58	29	0.264922	0.505761
Klebsiella_18	birthweight_z_score	-0.330556	0.492687	58	9	0.505129	0.70718
Fusobacterium_nucleatum_13	birthweight_z_score	0.301164	0.412637	58	6	0.468635	0.702953
Staphylococcus_50	birthweight_z_score	0.204131	0.137048	58	4	0.142178	0.425993
Campylobacter_ureolyticus_33	birthweight_z_score	0.198582	0.326741	58	4	0.545892	0.739596
Streptococcus_14	birthweight_z_score	0.178287	0.326619	58	7	0.587412	0.746159
Staphylococcus_haemolyticus_21	birthweight_z_score	0.17275	0.31573	58	15	0.586533	0.746159
Streptococcus_8	birthweight_z_score	-0.0651763	0.248484	58	5	0.794091	0.87768
Enterococcus_4	birthweight_z_score	-0.0551776	0.649095	58	26	0.93257	0.957499
Ureaplasma_70	birthweight_z_score	0.0320215	0.0742554	58	3	0.668015	0.77935
Staphylococcus_54	birthweight_z_score	-0.0174985	0.212583	58	7	0.934702	0.957499
Corynebacterium_15	birthweight_z_score	-0.0116266	0.486849	58	18	0.981035	0.981035
Enterococcus_4	postnatal_age_at_sample_d	1.24487	0.63217	58	26	0.0540704	0.406741
Staphylococcus_1	postnatal_age_at_sample_d	1.23241	0.411003	58	58	0.00409547	0.156307
Escherichia.Shigella_2	postnatal_age_at_sample_d	-0.866086	0.569298	58	29	0.134014	0.425993
Staphylococcus_haemolyticus_21	postnatal_age_at_sample_d	0.729913	0.307497	58	15	0.0211963	0.296748
Klebsiella_6	postnatal_age_at_sample_d	0.591465	0.417463	58	18	0.162283	0.425993
Streptococcus_14	postnatal_age_at_sample_d	-0.499893	0.318102	58	7	0.121912	0.425993
Fusobacterium_nucleatum_13	postnatal_age_at_sample_d	-0.48692	0.401878	58	6	0.230936	0.484966
Streptococcus_8	postnatal_age_at_sample_d	-0.435166	0.242004	58	5	0.0777406	0.406741
Corynebacterium_15	postnatal_age_at_sample_d	-0.383661	0.474155	58	18	0.421981	0.681662
Campylobacter_ureolyticus_33	postnatal_age_at_sample_d	-0.361235	0.318222	58	4	0.261319	0.505761
Klebsiella_18	postnatal_age_at_sample_d	0.360853	0.47984	58	9	0.455301	0.702953
Staphylococcus_50	postnatal_age_at_sample_d	0.164609	0.133475	58	4	0.222821	0.484966
Staphylococcus_54	postnatal_age_at_sample_d	-0.0982445	0.20704	58	7	0.637043	0.764452
Ureaplasma_70	postnatal_age_at_sample_d	-0.067001	0.0723192	58	3	0.358329	0.654339
