# Supplementary material for: The neonatal gut microbiota: A role in the encephalopathy of prematurity
Source: Cell Rep Med. 2024 Dec 4;5(12):101845. doi: 10.1016/j.xcrm.2024.101845 (PMC11722115; doi:10.1016/j.xcrm.2024.101845)
Supplement: Table S3. MaAsLin2 results for the models testing for the effects of perinatal covariates in preterm samples at time point 2, adjusting for degree of prematurity and GA at sample collection, related to Figure 2 — ASVs present with at least 1% of abundance in at least 5% of samples were analyzed. [file mmc4.xlsx]

## Sheet: ST3 TP2 ASV maaslins
Table S3 (relates to Figure 2). MaAsLin2 results for the models testing for the effects of perinatal covariates in preterm samples at timepoint 2, adjusting for degree of prematurity and GA at sample collection. ASVs present with at least 1% of abundance in at least 5% of samples were analysed.
Baseline model: effect of degree of prematurity, adjusted for GA at sampling
ASV	Covariate	coef	stderr	N	N.not.0	pval	qval
Veillonella_19	extremely_preterm	1.47969	0.401045	103	34	0.000365682	0.00767933
Klebsiella_6	extremely_preterm	1.13009	0.494631	103	54	0.0244417	0.159946
Enterobacteriaceae_5	extremely_preterm	-0.879339	0.465176	103	64	0.0616086	0.287507
Veillonella_28	extremely_preterm	0.709471	0.267675	103	33	0.00934516	0.0784994
Bifidobacterium_3	extremely_preterm	0.702928	0.611887	103	74	0.253384	0.525058
Staphylococcus_1	extremely_preterm	-0.674134	0.225501	103	102	0.00351727	0.0369313
Streptococcus_7	extremely_preterm	0.570809	0.421587	103	69	0.178804	0.521301
Escherichia.Shigella_2	extremely_preterm	-0.46207	0.5603	103	74	0.411515	0.651523
Bifidobacterium_11	extremely_preterm	-0.443614	0.280105	103	11	0.11641	0.444476
Blautia_16	extremely_preterm	0.439442	0.330131	103	10	0.186179	0.521301
Haemophilus_27	extremely_preterm	-0.412482	0.330661	103	24	0.215147	0.525058
Klebsiella_18	extremely_preterm	0.39278	0.263825	103	18	0.139689	0.488912
Streptococcus_49	extremely_preterm	0.227456	0.21503	103	22	0.2927	0.558791
Intestinibacter_bartlettii_90	extremely_preterm	0.191228	0.235561	103	16	0.418836	0.651523
Finegoldia_46	extremely_preterm	0.176191	0.380577	103	41	0.644402	0.842808
Veillonella_25	extremely_preterm	-0.156114	0.403114	103	36	0.69938	0.842808
Clostridium_sensu_stricto_1_paraputrificum_41	extremely_preterm	-0.136077	0.241185	103	22	0.573881	0.803434
Clostridium_sensu_stricto_1_9	extremely_preterm	-0.080486	0.519108	103	59	0.877097	0.945825
Enterococcus_4	extremely_preterm	0.0327477	0.363159	103	92	0.928329	0.945825
Citrobacter_24	extremely_preterm	-0.0157808	0.171814	103	13	0.927002	0.945825
Veillonella_parvula_77	extremely_preterm	-0.0140597	0.206392	103	12	0.945825	0.945825
Streptococcus_7	PMA_sample_w	1.38821	0.421587	103	69	0.00137191	0.0192068
Staphylococcus_1	PMA_sample_w	-0.994755	0.225501	103	102	2.59522e-05	0.00108999
Finegoldia_46	PMA_sample_w	0.658642	0.380577	103	41	0.0866006	0.363722
Escherichia.Shigella_2	PMA_sample_w	0.51885	0.5603	103	74	0.356664	0.60638
Veillonella_25	PMA_sample_w	0.498833	0.403114	103	36	0.218818	0.525058
Streptococcus_49	PMA_sample_w	0.483759	0.21503	103	22	0.0266577	0.159946
Clostridium_sensu_stricto_1_paraputrificum_41	PMA_sample_w	0.456627	0.241185	103	22	0.0612144	0.287507
Klebsiella_6	PMA_sample_w	0.453964	0.494631	103	54	0.360941	0.60638
Enterobacteriaceae_5	PMA_sample_w	0.437807	0.465176	103	64	0.348889	0.60638
Veillonella_28	PMA_sample_w	-0.357478	0.267675	103	33	0.184748	0.521301
Bifidobacterium_11	PMA_sample_w	0.324655	0.280105	103	11	0.249198	0.525058
Klebsiella_18	PMA_sample_w	-0.302526	0.263825	103	18	0.254245	0.525058
Intestinibacter_bartlettii_90	PMA_sample_w	0.265427	0.235561	103	16	0.262529	0.525058
Clostridium_sensu_stricto_1_9	PMA_sample_w	-0.226057	0.519108	103	59	0.664158	0.842808
Haemophilus_27	PMA_sample_w	-0.192299	0.330661	103	24	0.562173	0.803434
Veillonella_19	PMA_sample_w	-0.134555	0.401045	103	34	0.737942	0.860932
Blautia_16	PMA_sample_w	0.126526	0.330131	103	10	0.70234	0.842808
Veillonella_parvula_77	PMA_sample_w	0.118849	0.206392	103	12	0.566016	0.803434
Citrobacter_24	PMA_sample_w	-0.0756962	0.171814	103	13	0.660474	0.842808
Bifidobacterium_3	PMA_sample_w	0.048795	0.611887	103	74	0.936599	0.945825
Enterococcus_4	PMA_sample_w	-0.0287583	0.363159	103	92	0.93704	0.945825
Baseline model: effect of antibiotics, adjusted for degree of prematurity and GA at sampling
ASV	Covariate	coef	stderr	N	N.not.0	pval	qval
Klebsiella_6	AB_after72h	1.24875	0.478442	103	54	0.010458	0.109809
Bifidobacterium_3	AB_after72h	0.825314	0.606237	103	74	0.176487	0.601729
Clostridium_sensu_stricto_1_9	AB_after72h	-0.68742	0.514488	103	59	0.184572	0.601729
Haemophilus_27	AB_after72h	-0.533477	0.326283	103	24	0.105222	0.552418
Streptococcus_49	AB_after72h	0.449491	0.21023	103	22	0.0349708	0.314737
Blautia_16	AB_after72h	0.358422	0.328159	103	10	0.277386	0.678703
Veillonella_19	AB_after72h	-0.341664	0.399571	103	34	0.394573	0.73112
Enterobacteriaceae_5	AB_after72h	0.325138	0.464026	103	64	0.485141	0.785033
Veillonella_28	AB_after72h	-0.292088	0.26606	103	33	0.274942	0.678703
Veillonella_parvula_77	AB_after72h	-0.258275	0.204752	103	12	0.210127	0.601729
Veillonella_25	AB_after72h	-0.243304	0.40237	103	36	0.546777	0.785033
Finegoldia_46	AB_after72h	-0.214765	0.379963	103	41	0.573198	0.785033
Klebsiella_18	AB_after72h	0.182247	0.263187	103	18	0.490269	0.785033
Bifidobacterium_11	AB_after72h	-0.177828	0.279533	103	11	0.52614	0.785033
Escherichia.Shigella_2	AB_after72h	-0.173949	0.560025	103	74	0.75675	0.9667
Citrobacter_24	AB_after72h	0.163612	0.171024	103	13	0.341071	0.73112
Clostridium_sensu_stricto_1_paraputrificum_41	AB_after72h	0.138492	0.240783	103	22	0.566479	0.785033
Intestinibacter_bartlettii_90	AB_after72h	-0.115239	0.235275	103	16	0.625354	0.838241
Enterococcus_4	AB_after72h	0.0527264	0.363119	103	92	0.884845	0.9667
Streptococcus_7	AB_after72h	-0.0458662	0.421561	103	69	0.91358	0.9667
Staphylococcus_1	AB_after72h	0.0382241	0.225468	103	102	0.865724	0.9667
Veillonella_19	extremely_preterm	1.55005	0.409928	103	34	0.000267002	0.00841057
Enterobacteriaceae_5	extremely_preterm	-0.946296	0.476054	103	64	0.0495968	0.390575
Klebsiella_6	extremely_preterm	0.872937	0.490844	103	54	0.0784014	0.493929
Veillonella_28	extremely_preterm	0.769621	0.272957	103	33	0.00580896	0.0731929
Staphylococcus_1	extremely_preterm	-0.682005	0.231312	103	102	0.0039847	0.062759
Streptococcus_7	extremely_preterm	0.580254	0.432488	103	69	0.182774	0.601729
Bifidobacterium_3	extremely_preterm	0.53297	0.621952	103	74	0.393553	0.73112
Escherichia.Shigella_2	extremely_preterm	-0.426248	0.574543	103	74	0.45991	0.785033
Bifidobacterium_11	extremely_preterm	-0.406993	0.28678	103	11	0.158986	0.601729
Blautia_16	extremely_preterm	0.365631	0.336666	103	10	0.2801	0.678703
Klebsiella_18	extremely_preterm	0.35525	0.27001	103	18	0.191316	0.601729
Haemophilus_27	extremely_preterm	-0.302622	0.334741	103	24	0.368165	0.73112
Finegoldia_46	extremely_preterm	0.220418	0.389813	103	41	0.57305	0.785033
Intestinibacter_bartlettii_90	extremely_preterm	0.214959	0.241374	103	16	0.375322	0.73112
Clostridium_sensu_stricto_1_paraputrificum_41	extremely_preterm	-0.164597	0.247024	103	22	0.506758	0.785033
Streptococcus_49	extremely_preterm	0.134892	0.21568	103	22	0.53313	0.785033
Veillonella_25	extremely_preterm	-0.10601	0.4128	103	36	0.797861	0.9667
Clostridium_sensu_stricto_1_9	extremely_preterm	0.0610757	0.527825	103	59	0.908115	0.9667
Citrobacter_24	extremely_preterm	-0.0494737	0.175458	103	13	0.778556	0.9667
Veillonella_parvula_77	extremely_preterm	0.0391273	0.21006	103	12	0.852616	0.9667
Enterococcus_4	extremely_preterm	0.0218897	0.372531	103	92	0.953262	0.9667
Streptococcus_7	PMA_sample_w	1.40178	0.441682	103	69	0.00200543	0.042114
Staphylococcus_1	PMA_sample_w	-1.00607	0.23623	103	102	4.68312e-05	0.00295037
Finegoldia_46	PMA_sample_w	0.722219	0.398099	103	41	0.0726809	0.493929
Veillonella_25	PMA_sample_w	0.570858	0.421576	103	36	0.178785	0.601729
Escherichia.Shigella_2	PMA_sample_w	0.570344	0.586756	103	74	0.333405	0.73112
Clostridium_sensu_stricto_1_paraputrificum_41	PMA_sample_w	0.415629	0.252276	103	22	0.102622	0.552418
Bifidobacterium_11	PMA_sample_w	0.377297	0.292876	103	11	0.200662	0.601729
Klebsiella_18	PMA_sample_w	-0.356476	0.27575	103	18	0.199105	0.601729
Streptococcus_49	PMA_sample_w	0.350697	0.220265	103	22	0.114536	0.555061
Enterobacteriaceae_5	PMA_sample_w	0.341557	0.486174	103	64	0.48399	0.785033
Intestinibacter_bartlettii_90	PMA_sample_w	0.299541	0.246505	103	16	0.227198	0.622326
Veillonella_28	PMA_sample_w	-0.271011	0.278759	103	33	0.333318	0.73112
Bifidobacterium_3	PMA_sample_w	-0.195522	0.635174	103	74	0.758863	0.9667
Veillonella_parvula_77	PMA_sample_w	0.195306	0.214525	103	12	0.364818	0.73112
Citrobacter_24	PMA_sample_w	-0.12413	0.179188	103	13	0.490096	0.785033
Klebsiella_6	PMA_sample_w	0.0842969	0.501279	103	54	0.866798	0.9667
Enterococcus_4	PMA_sample_w	-0.0443668	0.380451	103	92	0.9074	0.9667
Haemophilus_27	PMA_sample_w	-0.0343739	0.341858	103	24	0.920111	0.9667
Veillonella_19	PMA_sample_w	-0.0334129	0.418643	103	34	0.936547	0.9667
Clostridium_sensu_stricto_1_9	PMA_sample_w	-0.0225611	0.539045	103	59	0.9667	0.9667
Blautia_16	PMA_sample_w	0.0204229	0.343822	103	10	0.952754	0.9667
Baseline model: effect of sex, adjusted for degree of prematurity and GA at sampling
ASV	Covariate	coef	stderr	N	N.not.0	pval	qval
Streptococcus_7	female_sex	-1.26586	0.361299	103	69	0.000690642	0.0108776
Bifidobacterium_3	female_sex	-1.25149	0.541532	103	74	0.0229055	0.17123
Escherichia.Shigella_2	female_sex	-0.908719	0.500817	103	74	0.0726333	0.285994
Enterobacteriaceae_5	female_sex	0.799017	0.41495	103	64	0.0570265	0.285994
Veillonella_25	female_sex	-0.768569	0.358022	103	36	0.0342593	0.215834
Finegoldia_46	female_sex	-0.510134	0.341961	103	41	0.138935	0.450954
Veillonella_28	female_sex	-0.439315	0.239162	103	33	0.0692264	0.285994
Blautia_16	female_sex	-0.430111	0.296819	103	10	0.150478	0.451434
Clostridium_sensu_stricto_1_9	female_sex	-0.335301	0.470444	103	59	0.477688	0.716532
Enterococcus_4	female_sex	0.260431	0.328918	103	92	0.430382	0.695232
Haemophilus_27	female_sex	-0.240383	0.299458	103	24	0.424055	0.695232
Streptococcus_49	female_sex	-0.212948	0.194196	103	22	0.275492	0.578532
Staphylococcus_1	female_sex	0.206674	0.20383	103	102	0.313076	0.606739
Intestinibacter_bartlettii_90	female_sex	-0.177862	0.213278	103	16	0.40632	0.695232
Veillonella_parvula_77	female_sex	-0.125497	0.187098	103	12	0.503939	0.738329
Citrobacter_24	female_sex	0.124894	0.155601	103	13	0.424093	0.695232
Klebsiella_6	female_sex	0.122687	0.449241	103	54	0.785347	0.916238
Bifidobacterium_11	female_sex	-0.0568732	0.254433	103	11	0.823584	0.934893
Veillonella_19	female_sex	0.0368734	0.364361	103	34	0.919596	0.934893
Klebsiella_18	female_sex	0.0328339	0.239683	103	18	0.891318	0.934893
Clostridium_sensu_stricto_1_paraputrificum_41	female_sex	-0.0240618	0.219122	103	22	0.912782	0.934893
Veillonella_19	extremely_preterm	1.48169	0.403526	103	34	0.00039051	0.00820072
Klebsiella_6	extremely_preterm	1.13673	0.49753	103	54	0.0244614	0.17123
Enterobacteriaceae_5	extremely_preterm	-0.836107	0.459552	103	64	0.0718735	0.285994
Veillonella_28	extremely_preterm	0.685701	0.26487	103	33	0.0110802	0.116342
Staphylococcus_1	extremely_preterm	-0.662952	0.225739	103	102	0.00412437	0.0519671
Bifidobacterium_3	extremely_preterm	0.635214	0.59974	103	74	0.292109	0.593642
Escherichia.Shigella_2	extremely_preterm	-0.511237	0.554649	103	74	0.35891	0.665038
Streptococcus_7	extremely_preterm	0.502317	0.400135	103	69	0.2123	0.557287
Bifidobacterium_11	extremely_preterm	-0.446691	0.281782	103	11	0.116102	0.430259
Haemophilus_27	extremely_preterm	-0.425488	0.331646	103	24	0.202502	0.557287
Blautia_16	extremely_preterm	0.41617	0.328723	103	10	0.208477	0.557287
Klebsiella_18	extremely_preterm	0.394557	0.265446	103	18	0.140353	0.450954
Streptococcus_49	extremely_preterm	0.215935	0.215069	103	22	0.317815	0.606739
Veillonella_25	extremely_preterm	-0.197698	0.396505	103	36	0.619166	0.800263
Intestinibacter_bartlettii_90	extremely_preterm	0.181604	0.236203	103	16	0.443812	0.699005
Finegoldia_46	extremely_preterm	0.148589	0.378719	103	41	0.695645	0.876513
Clostridium_sensu_stricto_1_paraputrificum_41	extremely_preterm	-0.137379	0.242676	103	22	0.572606	0.800263
Clostridium_sensu_stricto_1_9	extremely_preterm	-0.098628	0.521012	103	59	0.850245	0.934893
Enterococcus_4	extremely_preterm	0.0468387	0.364273	103	92	0.89795	0.934893
Veillonella_parvula_77	extremely_preterm	-0.0208499	0.207209	103	12	0.920054	0.934893
Citrobacter_24	extremely_preterm	-0.00902323	0.172326	103	13	0.958346	0.958346
Streptococcus_7	PMA_sample_w	1.53451	0.401833	103	69	0.000233996	0.00737088
Staphylococcus_1	PMA_sample_w	-1.01864	0.226697	103	102	1.90326e-05	0.00119906
Finegoldia_46	PMA_sample_w	0.717602	0.380326	103	41	0.0621161	0.285994
Escherichia.Shigella_2	PMA_sample_w	0.623877	0.557002	103	74	0.265397	0.576553
Veillonella_25	PMA_sample_w	0.587662	0.398188	103	36	0.14316	0.450954
Streptococcus_49	PMA_sample_w	0.508371	0.215982	103	22	0.0205599	0.17123
Clostridium_sensu_stricto_1_paraputrificum_41	PMA_sample_w	0.459408	0.243705	103	22	0.0623495	0.285994
Klebsiella_6	PMA_sample_w	0.439784	0.499641	103	54	0.380882	0.685588
Enterobacteriaceae_5	PMA_sample_w	0.345459	0.461502	103	64	0.455901	0.70053
Bifidobacterium_11	PMA_sample_w	0.331228	0.282978	103	11	0.244605	0.569878
Veillonella_28	PMA_sample_w	-0.306703	0.265994	103	33	0.251668	0.569878
Klebsiella_18	PMA_sample_w	-0.306321	0.266572	103	18	0.253279	0.569878
Intestinibacter_bartlettii_90	PMA_sample_w	0.285984	0.237205	103	16	0.23083	0.569878
Bifidobacterium_3	PMA_sample_w	0.193439	0.602285	103	74	0.748755	0.89003
Clostridium_sensu_stricto_1_9	PMA_sample_w	-0.187304	0.523223	103	59	0.721119	0.887644
Blautia_16	PMA_sample_w	0.176237	0.330118	103	10	0.594634	0.800263
Haemophilus_27	PMA_sample_w	-0.164516	0.333053	103	24	0.622427	0.800263
Veillonella_19	PMA_sample_w	-0.138817	0.405238	103	34	0.732658	0.887644
Veillonella_parvula_77	PMA_sample_w	0.133353	0.208088	103	12	0.523101	0.748985
Citrobacter_24	PMA_sample_w	-0.0901311	0.173057	103	13	0.603657	0.800263
Enterococcus_4	PMA_sample_w	-0.0588581	0.365819	103	92	0.872505	0.934893
Full model: testing simultaneously degree of prematurity, antibiotics, sex and GA at sampling
ASV	Covariate	coef	stderr	N	N.not.0	pval	qval
Veillonella_19	extremely_preterm	1.55171	0.412418	103	34	0.000286574	0.0102749
Enterobacteriaceae_5	extremely_preterm	-0.905341	0.470104	103	64	0.0570235	0.36846
Klebsiella_6	extremely_preterm	0.87999	0.493592	103	54	0.0777107	0.407981
Veillonella_28	extremely_preterm	0.747032	0.269927	103	33	0.00675358	0.0945501
Staphylococcus_1	extremely_preterm	-0.671442	0.231521	103	102	0.00460483	0.0773612
Streptococcus_7	extremely_preterm	0.515671	0.410399	103	69	0.211918	0.574229
Escherichia.Shigella_2	extremely_preterm	-0.4727	0.56862	103	74	0.407819	0.743901
Bifidobacterium_3	extremely_preterm	0.469675	0.609493	103	74	0.442798	0.743901
Bifidobacterium_11	extremely_preterm	-0.410007	0.288454	103	11	0.158376	0.574229
Klebsiella_18	extremely_preterm	0.357041	0.271631	103	18	0.191768	0.574229
Blautia_16	extremely_preterm	0.343926	0.335219	103	10	0.307429	0.713556
Haemophilus_27	extremely_preterm	-0.315221	0.335604	103	24	0.349905	0.7348
Intestinibacter_bartlettii_90	extremely_preterm	0.205816	0.241985	103	16	0.397104	0.743901
Finegoldia_46	extremely_preterm	0.194266	0.387799	103	41	0.617534	0.823745
Clostridium_sensu_stricto_1_paraputrificum_41	extremely_preterm	-0.165735	0.248521	103	22	0.506412	0.773429
Veillonella_25	extremely_preterm	-0.145359	0.40587	103	36	0.721008	0.946323
Streptococcus_49	extremely_preterm	0.124319	0.215703	103	22	0.565704	0.797182
Clostridium_sensu_stricto_1_9	extremely_preterm	0.0435382	0.529598	103	59	0.934647	0.96384
Citrobacter_24	extremely_preterm	-0.0430002	0.175934	103	13	0.807424	0.96384
Enterococcus_4	extremely_preterm	0.0352042	0.373621	103	92	0.925123	0.96384
Veillonella_parvula_77	extremely_preterm	0.0325627	0.210832	103	12	0.877573	0.96384
Klebsiella_6	AB_after72h	1.25085	0.480676	103	54	0.0106971	0.128365
Bifidobacterium_3	AB_after72h	0.806505	0.593544	103	74	0.177331	0.574229
Clostridium_sensu_stricto_1_9	AB_after72h	-0.692632	0.515739	103	59	0.182378	0.574229
Haemophilus_27	AB_after72h	-0.537221	0.326822	103	24	0.103428	0.459832
Streptococcus_49	AB_after72h	0.446349	0.210059	103	22	0.0361119	0.30334
Blautia_16	AB_after72h	0.351973	0.326447	103	10	0.283595	0.680627
Veillonella_19	AB_after72h	-0.34117	0.401626	103	34	0.397689	0.743901
Enterobacteriaceae_5	AB_after72h	0.337307	0.457802	103	64	0.463006	0.750633
Veillonella_28	AB_after72h	-0.298801	0.262864	103	33	0.25843	0.657821
Veillonella_parvula_77	AB_after72h	-0.260226	0.205315	103	12	0.207999	0.574229
Veillonella_25	AB_after72h	-0.254996	0.39525	103	36	0.520336	0.775309
Finegoldia_46	AB_after72h	-0.222536	0.377652	103	41	0.55704	0.797182
Escherichia.Shigella_2	AB_after72h	-0.187753	0.553741	103	74	0.735288	0.950218
Klebsiella_18	AB_after72h	0.182779	0.264523	103	18	0.491214	0.764876
Bifidobacterium_11	AB_after72h	-0.178724	0.280906	103	11	0.526103	0.775309
Citrobacter_24	AB_after72h	0.165535	0.171331	103	13	0.336335	0.724413
Clostridium_sensu_stricto_1_paraputrificum_41	AB_after72h	0.138153	0.242018	103	22	0.569416	0.797182
Intestinibacter_bartlettii_90	AB_after72h	-0.117957	0.235653	103	16	0.617809	0.823745
Streptococcus_7	AB_after72h	-0.0650575	0.39966	103	69	0.871025	0.96384
Enterococcus_4	AB_after72h	0.0566829	0.363845	103	92	0.87652	0.96384
Staphylococcus_1	AB_after72h	0.0413633	0.225463	103	102	0.854817	0.96384
Streptococcus_7	female_sex	-1.26667	0.363123	103	69	0.000729681	0.0153233
Bifidobacterium_3	female_sex	-1.2414	0.539283	103	74	0.0234541	0.246268
Escherichia.Shigella_2	female_sex	-0.911067	0.503118	103	74	0.0732293	0.407981
Enterobacteriaceae_5	female_sex	0.803236	0.41595	103	64	0.0563619	0.36846
Veillonella_25	female_sex	-0.771758	0.359116	103	36	0.0340934	0.30334
Finegoldia_46	female_sex	-0.512917	0.343127	103	41	0.138172	0.552687
Veillonella_28	female_sex	-0.443052	0.238833	103	33	0.0665922	0.399553
Blautia_16	female_sex	-0.425709	0.296603	103	10	0.154391	0.574229
Clostridium_sensu_stricto_1_9	female_sex	-0.343964	0.468591	103	59	0.464678	0.750633
Enterococcus_4	female_sex	0.26114	0.330582	103	92	0.431471	0.743901
Haemophilus_27	female_sex	-0.247102	0.296944	103	24	0.407348	0.743901
Streptococcus_49	female_sex	-0.207365	0.190855	103	22	0.27992	0.680627
Staphylococcus_1	female_sex	0.207191	0.204851	103	102	0.314304	0.713556
Intestinibacter_bartlettii_90	female_sex	-0.179337	0.21411	103	16	0.404297	0.743901
Klebsiella_6	female_sex	0.138332	0.436733	103	54	0.752113	0.957235
Veillonella_parvula_77	female_sex	-0.128752	0.186545	103	12	0.491706	0.764876
Citrobacter_24	female_sex	0.126965	0.155668	103	13	0.416698	0.743901
Bifidobacterium_11	female_sex	-0.0591086	0.255226	103	11	0.817337	0.96384
Klebsiella_18	female_sex	0.03512	0.24034	103	18	0.884122	0.96384
Veillonella_19	female_sex	0.0326063	0.364909	103	34	0.928983	0.96384
Clostridium_sensu_stricto_1_paraputrificum_41	female_sex	-0.0223339	0.219893	103	22	0.919308	0.96384
Streptococcus_7	PMA_sample_w	1.55386	0.420961	103	69	0.000366959	0.0102749
Staphylococcus_1	PMA_sample_w	-1.03095	0.237479	103	102	3.45273e-05	0.00290029
Finegoldia_46	PMA_sample_w	0.783801	0.397779	103	41	0.0516094	0.36846
Escherichia.Shigella_2	PMA_sample_w	0.679729	0.583253	103	74	0.246682	0.64754
Veillonella_25	PMA_sample_w	0.663517	0.416315	103	36	0.114204	0.479658
Clostridium_sensu_stricto_1_paraputrificum_41	PMA_sample_w	0.418311	0.254917	103	22	0.10401	0.459832
Bifidobacterium_11	PMA_sample_w	0.384394	0.295877	103	11	0.196935	0.574229
Streptococcus_49	PMA_sample_w	0.375594	0.221254	103	22	0.0927627	0.458357
Klebsiella_18	PMA_sample_w	-0.360693	0.278621	103	18	0.198513	0.574229
Intestinibacter_bartlettii_90	PMA_sample_w	0.321073	0.248212	103	16	0.198865	0.574229
Enterobacteriaceae_5	PMA_sample_w	0.245119	0.482202	103	64	0.612362	0.823745
Veillonella_28	PMA_sample_w	-0.217817	0.276873	103	33	0.433353	0.743901
Veillonella_parvula_77	PMA_sample_w	0.210764	0.216258	103	12	0.33216	0.724413
Citrobacter_24	PMA_sample_w	-0.139374	0.180462	103	13	0.441786	0.743901
Enterococcus_4	PMA_sample_w	-0.0757198	0.383236	103	92	0.843783	0.96384
Blautia_16	PMA_sample_w	0.0715344	0.343845	103	10	0.835628	0.96384
Klebsiella_6	PMA_sample_w	0.0676885	0.506294	103	54	0.893919	0.96384
Bifidobacterium_3	PMA_sample_w	-0.046476	0.625178	103	74	0.940891	0.96384
Veillonella_19	PMA_sample_w	-0.0373277	0.423031	103	34	0.929867	0.96384
Clostridium_sensu_stricto_1_9	PMA_sample_w	0.0187359	0.543227	103	59	0.972557	0.984274
Haemophilus_27	PMA_sample_w	-0.00470636	0.344241	103	24	0.98912	0.98912
