# Supplementary material for: The neonatal gut microbiota: A role in the encephalopathy of prematurity
Source: Cell Rep Med. 2024 Dec 4;5(12):101845. doi: 10.1016/j.xcrm.2024.101845 (PMC11722115; doi:10.1016/j.xcrm.2024.101845)
Supplement: Table S4. MaAsLin2 results for the models testing for the effects of perinatal covariates in preterm samples at time point 1, adjusting for postnatal age at sample collection, related to Figure 2 — Species present with at least 1% of abundance in at least 5% of samples were analyzed. [file mmc5.xlsx]

## Sheet: ST4 TP1 species maaslins
Table S4 (relates to Figure 2). MaAsLin2 results for the models testing for the effects of perinatal covariates in preterm samples at timepoint 1, adjusting for postnatal age at sample collection. Species present with at least 1% of abundance in at least 5% of samples were analysed.
Baseline model: effect of delivery mode, adjusted for age at sampling
ASV	Covariate	coef	stderr	N	N.not.0	pval	qval
Staphylococcus_epidermidis	Vaginal_delivery	-2.17771	0.667833	23	17	0.00391221	0.133015
Staphylococcus_lugdunensis	Vaginal_delivery	-1.61979	1.01711	23	7	0.126947	0.440913
Enterococcus_faecalis	Vaginal_delivery	1.41306	1.23941	23	15	0.267712	0.440913
Staphylococcus_haemolyticus	Vaginal_delivery	-1.33855	1.1453	23	10	0.256251	0.440913
Staphylococcus_warneri	Vaginal_delivery	-1.12214	0.767351	23	4	0.159181	0.440913
Raoultella_planticola	Vaginal_delivery	-0.430127	0.504172	23	3	0.403686	0.596754
Klebsiella_pneumoniae	Vaginal_delivery	0.401594	0.762181	23	3	0.604058	0.789922
Enterobacter_cloacae_complex	Vaginal_delivery	0.380592	0.223254	23	2	0.103728	0.440913
Raoultella_ornithinolytica	Vaginal_delivery	0.285936	0.231815	23	3	0.231702	0.440913
Escherichia_coli	Vaginal_delivery	0.249419	0.115704	23	5	0.0434695	0.35789
Klebsiella_variicola	Vaginal_delivery	0.241281	0.202721	23	2	0.247899	0.440913
Staphylococcus_saccharolyticus	Vaginal_delivery	-0.16595	0.147011	23	2	0.272329	0.440913
Stenotrophomonas_maltophilia	Vaginal_delivery	-0.159168	0.146911	23	2	0.291507	0.45051
Staphylococcus_capitis	Vaginal_delivery	-0.139261	0.118037	23	2	0.251919	0.440913
Pantoea_septica	Vaginal_delivery	0.128083	0.631543	23	4	0.841333	0.866828
Serratia_marcescens	Vaginal_delivery	-0.101713	0.0724321	23	2	0.175582	0.440913
Klebsiella_quasipneumoniae	Vaginal_delivery	0.0115399	0.090348	23	2	0.899641	0.899641
Staphylococcus_haemolyticus	postnatal_age_at_sample_d	2.18149	1.1453	23	10	0.0712971	0.404017
Enterococcus_faecalis	postnatal_age_at_sample_d	1.71891	1.23941	23	15	0.180743	0.440913
Staphylococcus_epidermidis	postnatal_age_at_sample_d	1.37586	0.667833	23	17	0.0526309	0.35789
Staphylococcus_warneri	postnatal_age_at_sample_d	0.940864	0.767351	23	4	0.234395	0.440913
Klebsiella_pneumoniae	postnatal_age_at_sample_d	0.367627	0.762181	23	3	0.634805	0.796602
Escherichia_coli	postnatal_age_at_sample_d	-0.333144	0.115704	23	5	0.0092731	0.157643
Staphylococcus_lugdunensis	postnatal_age_at_sample_d	-0.321966	1.01711	23	7	0.754866	0.826592
Pantoea_septica	postnatal_age_at_sample_d	0.285554	0.631543	23	4	0.656025	0.796602
Staphylococcus_saccharolyticus	postnatal_age_at_sample_d	0.222865	0.147011	23	2	0.145171	0.440913
Stenotrophomonas_maltophilia	postnatal_age_at_sample_d	0.194012	0.146911	23	2	0.201544	0.440913
Raoultella_planticola	postnatal_age_at_sample_d	0.190073	0.504172	23	3	0.710144	0.805471
Staphylococcus_capitis	postnatal_age_at_sample_d	0.187023	0.118037	23	2	0.128778	0.440913
Serratia_marcescens	postnatal_age_at_sample_d	0.156342	0.0724321	23	2	0.0432241	0.35789
Enterobacter_cloacae_complex	postnatal_age_at_sample_d	0.15432	0.223254	23	2	0.497366	0.676417
Klebsiella_variicola	postnatal_age_at_sample_d	0.151325	0.202721	23	2	0.464067	0.657429
Raoultella_ornithinolytica	postnatal_age_at_sample_d	-0.0662533	0.231815	23	3	0.777969	0.826592
Klebsiella_quasipneumoniae	postnatal_age_at_sample_d	0.0339913	0.090348	23	2	0.71071	0.805471
Baseline model: effect of birthweight z-score, adjusted for age at sampling
ASV	Covariate	coef	stderr	N	N.not.0	pval	qval
Staphylococcus_lugdunensis	birthweight_z_score	-3.44921	0.732753	23	7	0.000135147	0.00459498
Staphylococcus_epidermidis	birthweight_z_score	-1.63782	0.727406	23	17	0.0357474	0.405137
Klebsiella_pneumoniae	birthweight_z_score	0.749033	0.737423	23	3	0.321883	0.684001
Enterococcus_faecalis	birthweight_z_score	-0.515851	1.25502	23	15	0.68542	0.863122
Enterobacter_cloacae_complex	birthweight_z_score	0.256551	0.228326	23	2	0.274482	0.680927
Klebsiella_variicola	birthweight_z_score	0.220282	0.200748	23	2	0.285544	0.680927
Escherichia_coli	birthweight_z_score	0.217752	0.116821	23	5	0.0770722	0.592085
Staphylococcus_warneri	birthweight_z_score	-0.183107	0.794446	23	4	0.820057	0.932814
Stenotrophomonas_maltophilia	birthweight_z_score	-0.15907	0.144636	23	2	0.284483	0.680927
Staphylococcus_saccharolyticus	birthweight_z_score	-0.111994	0.147285	23	2	0.455894	0.738115
Raoultella_ornithinolytica	birthweight_z_score	0.10387	0.235805	23	3	0.664305	0.863122
Staphylococcus_capitis	birthweight_z_score	-0.0801146	0.118945	23	2	0.50831	0.78557
Serratia_marcescens	birthweight_z_score	0.0773699	0.0727782	23	2	0.300409	0.680927
Klebsiella_quasipneumoniae	birthweight_z_score	0.073807	0.0875176	23	2	0.409013	0.695321
Raoultella_planticola	birthweight_z_score	-0.06799	0.505513	23	3	0.894354	0.970554
Staphylococcus_haemolyticus	birthweight_z_score	-0.0435968	1.16637	23	10	0.970554	0.970554
Pantoea_septica	birthweight_z_score	0.0243909	0.622903	23	4	0.969154	0.970554
Enterococcus_faecalis	postnatal_age_at_sample_d	2.0273	1.25502	23	15	0.1219	0.592085
Staphylococcus_haemolyticus	postnatal_age_at_sample_d	1.93271	1.16637	23	10	0.113118	0.592085
Staphylococcus_epidermidis	postnatal_age_at_sample_d	1.09871	0.727406	23	17	0.146569	0.622917
Staphylococcus_warneri	postnatal_age_at_sample_d	0.744238	0.794446	23	4	0.360036	0.686278
Klebsiella_pneumoniae	postnatal_age_at_sample_d	0.382338	0.737423	23	3	0.609814	0.863122
Staphylococcus_lugdunensis	postnatal_age_at_sample_d	-0.346446	0.732753	23	7	0.641475	0.863122
Pantoea_septica	postnatal_age_at_sample_d	0.307712	0.622903	23	4	0.62669	0.863122
Escherichia_coli	postnatal_age_at_sample_d	-0.303857	0.116821	23	5	0.0170883	0.290501
Enterobacter_cloacae_complex	postnatal_age_at_sample_d	0.205175	0.228326	23	2	0.379554	0.686278
Staphylococcus_saccharolyticus	postnatal_age_at_sample_d	0.200701	0.147285	23	2	0.188135	0.63966
Klebsiella_variicola	postnatal_age_at_sample_d	0.178872	0.200748	23	2	0.383508	0.686278
Stenotrophomonas_maltophilia	postnatal_age_at_sample_d	0.17696	0.144636	23	2	0.235364	0.680927
Staphylococcus_capitis	postnatal_age_at_sample_d	0.167294	0.118945	23	2	0.174928	0.63966
Serratia_marcescens	postnatal_age_at_sample_d	0.130868	0.0727782	23	2	0.0872632	0.592085
Raoultella_planticola	postnatal_age_at_sample_d	0.114525	0.505513	23	3	0.823071	0.932814
Klebsiella_quasipneumoniae	postnatal_age_at_sample_d	0.0301566	0.0875176	23	2	0.734009	0.891296
Raoultella_ornithinolytica	postnatal_age_at_sample_d	-0.0208092	0.235805	23	3	0.930558	0.970554
Full model: testing simultaneously delivery mode, birthweight z-score and age at sampling
ASV	Covariate	coef	stderr	N	N.not.0	pval	qval
Staphylococcus_epidermidis	Vaginal_delivery	-1.94673	0.626309	23	17	0.00578761	0.107623
Enterococcus_faecalis	Vaginal_delivery	1.55189	1.27854	23	15	0.239697	0.618512
Staphylococcus_haemolyticus	Vaginal_delivery	-1.37272	1.19256	23	10	0.263983	0.618512
Staphylococcus_warneri	Vaginal_delivery	-1.12398	0.799579	23	4	0.175951	0.539223
Staphylococcus_lugdunensis	Vaginal_delivery	-1.03996	0.737246	23	7	0.174527	0.539223
Raoultella_planticola	Vaginal_delivery	-0.431234	0.525348	23	3	0.421909	0.679968
Enterobacter_cloacae_complex	Vaginal_delivery	0.345654	0.228063	23	2	0.146079	0.539223
Klebsiella_pneumoniae	Vaginal_delivery	0.277247	0.77723	23	3	0.725239	0.901404
Raoultella_ornithinolytica	Vaginal_delivery	0.275941	0.241195	23	3	0.266809	0.618512
Escherichia_coli	Vaginal_delivery	0.217447	0.113019	23	5	0.0694663	0.506111
Klebsiella_variicola	Vaginal_delivery	0.20859	0.206828	23	2	0.325877	0.665465
Staphylococcus_saccharolyticus	Vaginal_delivery	-0.150692	0.15187	23	2	0.333547	0.665465
Stenotrophomonas_maltophilia	Vaginal_delivery	-0.135087	0.14978	23	2	0.378402	0.665465
Staphylococcus_capitis	Vaginal_delivery	-0.128994	0.122254	23	2	0.304599	0.665465
Pantoea_septica	Vaginal_delivery	0.127654	0.658071	23	4	0.848248	0.940449
Serratia_marcescens	Vaginal_delivery	-0.119066	0.0719528	23	2	0.114395	0.539223
Klebsiella_quasipneumoniae	Vaginal_delivery	-0.00159542	0.0925495	23	2	0.986426	0.997067
Staphylococcus_lugdunensis	birthweight_z_score	-3.27019	0.726441	23	7	0.000244264	0.0124575
Staphylococcus_epidermidis	birthweight_z_score	-1.30269	0.617129	23	17	0.048261	0.410219
Enterococcus_faecalis	birthweight_z_score	-0.783007	1.2598	23	15	0.541635	0.78924
Klebsiella_pneumoniae	birthweight_z_score	0.701305	0.765838	23	3	0.371282	0.665465
Enterobacter_cloacae_complex	birthweight_z_score	0.197047	0.22472	23	2	0.391517	0.66558
Staphylococcus_haemolyticus	birthweight_z_score	0.192716	1.17508	23	10	0.871462	0.945628
Klebsiella_variicola	birthweight_z_score	0.184373	0.203797	23	2	0.376957	0.665465
Escherichia_coli	birthweight_z_score	0.180319	0.111362	23	5	0.121882	0.539223
Stenotrophomonas_maltophilia	birthweight_z_score	-0.135815	0.147585	23	2	0.368979	0.665465
Serratia_marcescens	birthweight_z_score	0.0978669	0.0708982	23	2	0.183493	0.539223
Staphylococcus_saccharolyticus	birthweight_z_score	-0.0860526	0.149644	23	2	0.572006	0.810341
Klebsiella_quasipneumoniae	birthweight_z_score	0.0740816	0.091193	23	2	0.426646	0.679968
Staphylococcus_capitis	birthweight_z_score	-0.0579085	0.120462	23	2	0.636204	0.873315
Raoultella_ornithinolytica	birthweight_z_score	0.0563674	0.23766	23	3	0.815059	0.93255
Staphylococcus_warneri	birthweight_z_score	0.0103844	0.78786	23	4	0.989621	0.997067
Raoultella_planticola	birthweight_z_score	0.00624645	0.517648	23	3	0.990498	0.997067
Pantoea_septica	birthweight_z_score	0.00241535	0.648426	23	4	0.997067	0.997067
Staphylococcus_haemolyticus	postnatal_age_at_sample_d	2.17224	1.17557	23	10	0.0802585	0.511648
Enterococcus_faecalis	postnatal_age_at_sample_d	1.7565	1.26033	23	15	0.179501	0.539223
Staphylococcus_epidermidis	postnatal_age_at_sample_d	1.4384	0.617387	23	17	0.0309951	0.395187
Staphylococcus_warneri	postnatal_age_at_sample_d	0.940366	0.78819	23	4	0.247528	0.618512
Escherichia_coli	postnatal_age_at_sample_d	-0.3418	0.111409	23	5	0.00633077	0.107623
Klebsiella_pneumoniae	postnatal_age_at_sample_d	0.33396	0.766159	23	3	0.667829	0.873315
Pantoea_septica	postnatal_age_at_sample_d	0.285438	0.648697	23	4	0.664889	0.873315
Staphylococcus_saccharolyticus	postnatal_age_at_sample_d	0.226996	0.149707	23	2	0.145912	0.539223
Stenotrophomonas_maltophilia	postnatal_age_at_sample_d	0.200532	0.147647	23	2	0.190314	0.539223
Staphylococcus_capitis	postnatal_age_at_sample_d	0.189803	0.120512	23	2	0.131769	0.539223
Raoultella_planticola	postnatal_age_at_sample_d	0.189773	0.517864	23	3	0.718076	0.901404
Staphylococcus_lugdunensis	postnatal_age_at_sample_d	-0.16498	0.726745	23	7	0.822839	0.93255
Serratia_marcescens	postnatal_age_at_sample_d	0.151644	0.0709279	23	2	0.0457271	0.410219
Enterobacter_cloacae_complex	postnatal_age_at_sample_d	0.144861	0.224814	23	2	0.527047	0.78924
Klebsiella_variicola	postnatal_age_at_sample_d	0.142475	0.203882	23	2	0.493138	0.762122
Raoultella_ornithinolytica	postnatal_age_at_sample_d	-0.0689592	0.23776	23	3	0.774929	0.919102
Klebsiella_quasipneumoniae	postnatal_age_at_sample_d	0.030435	0.0912312	23	2	0.742332	0.901404
Full model2: testing simultaneously labour antibiotics, delivery mode, birthweight z-score and age at sampling
ASV	Covariate	coef	stderr	N	N.not.0	pval	qval
Enterococcus_faecalis	labour_antibiotics	-3.62015	1.35595	23	15	0.0156196	0.247349
Staphylococcus_haemolyticus	labour_antibiotics	1.8286	1.43084	23	10	0.21749	0.573827
Staphylococcus_lugdunensis	labour_antibiotics	-1.51967	0.851545	23	7	0.091191	0.516749
Raoultella_planticola	labour_antibiotics	-1.45838	0.561415	23	3	0.0181874	0.247349
Klebsiella_pneumoniae	labour_antibiotics	0.488107	0.967095	23	3	0.619882	0.878166
Staphylococcus_warneri	labour_antibiotics	0.413101	0.997177	23	4	0.683571	0.913813
Stenotrophomonas_maltophilia	labour_antibiotics	0.317854	0.172082	23	2	0.0812366	0.50219
Staphylococcus_saccharolyticus	labour_antibiotics	0.268782	0.179447	23	2	0.151507	0.54272
Pantoea_septica	labour_antibiotics	0.249509	0.822501	23	4	0.765099	0.913813
Staphylococcus_epidermidis	labour_antibiotics	-0.23387	0.782863	23	17	0.768562	0.913813
Staphylococcus_capitis	labour_antibiotics	0.212396	0.14478	23	2	0.159624	0.54272
Escherichia_coli	labour_antibiotics	0.108459	0.139292	23	5	0.446307	0.758723
Klebsiella_quasipneumoniae	labour_antibiotics	0.0606891	0.115084	23	2	0.604394	0.874442
Enterobacter_cloacae_complex	labour_antibiotics	0.0461196	0.285569	23	2	0.873498	0.913813
Klebsiella_variicola	labour_antibiotics	0.0443348	0.258957	23	2	0.865972	0.913813
Raoultella_ornithinolytica	labour_antibiotics	-0.0170396	0.302205	23	3	0.955657	0.984616
Serratia_marcescens	labour_antibiotics	0.0151459	0.0900903	23	2	0.868364	0.913813
Staphylococcus_epidermidis	Vaginal_delivery	-1.95727	0.64285	23	17	0.00697307	0.237084
Enterococcus_faecalis	Vaginal_delivery	1.38877	1.11344	23	15	0.22828	0.574928
Staphylococcus_haemolyticus	Vaginal_delivery	-1.29033	1.17494	23	10	0.286588	0.627482
Staphylococcus_lugdunensis	Vaginal_delivery	-1.10843	0.699249	23	7	0.130338	0.54272
Staphylococcus_warneri	Vaginal_delivery	-1.10537	0.818835	23	4	0.193772	0.549022
Raoultella_planticola	Vaginal_delivery	-0.496949	0.461008	23	3	0.295285	0.627482
Enterobacter_cloacae_complex	Vaginal_delivery	0.347732	0.234496	23	2	0.155401	0.54272
Klebsiella_pneumoniae	Vaginal_delivery	0.299241	0.794133	23	3	0.710717	0.913813
Raoultella_ornithinolytica	Vaginal_delivery	0.275174	0.248157	23	3	0.282083	0.627482
Escherichia_coli	Vaginal_delivery	0.222335	0.11438	23	5	0.0677192	0.50219
Klebsiella_variicola	Vaginal_delivery	0.210588	0.212643	23	2	0.335138	0.643348
Pantoea_septica	Vaginal_delivery	0.138897	0.675399	23	4	0.839371	0.913813
Staphylococcus_saccharolyticus	Vaginal_delivery	-0.138581	0.147353	23	2	0.35943	0.660574
Stenotrophomonas_maltophilia	Vaginal_delivery	-0.120764	0.141306	23	2	0.403987	0.722924
Staphylococcus_capitis	Vaginal_delivery	-0.119423	0.118887	23	2	0.328446	0.643348
Serratia_marcescens	Vaginal_delivery	-0.118383	0.073978	23	2	0.126947	0.54272
Klebsiella_quasipneumoniae	Vaginal_delivery	0.00113922	0.0945018	23	2	0.990514	0.990514
Staphylococcus_lugdunensis	birthweight_z_score	-2.35771	0.857162	23	7	0.0131555	0.247349
Enterococcus_faecalis	birthweight_z_score	1.3907	1.36489	23	15	0.321747	0.643348
Staphylococcus_epidermidis	birthweight_z_score	-1.16227	0.788026	23	17	0.157514	0.54272
Staphylococcus_haemolyticus	birthweight_z_score	-0.905257	1.44028	23	10	0.537553	0.832376
Raoultella_planticola	birthweight_z_score	0.881926	0.565118	23	3	0.136026	0.54272
Klebsiella_pneumoniae	birthweight_z_score	0.408223	0.973474	23	3	0.679925	0.913813
Stenotrophomonas_maltophilia	birthweight_z_score	-0.326669	0.173217	23	2	0.0755524	0.50219
Staphylococcus_saccharolyticus	birthweight_z_score	-0.247442	0.18063	23	2	0.187572	0.549022
Staphylococcus_warneri	birthweight_z_score	-0.23766	1.00375	23	4	0.815508	0.913813
Staphylococcus_capitis	birthweight_z_score	-0.185441	0.145735	23	2	0.219404	0.573827
Enterobacter_cloacae_complex	birthweight_z_score	0.169355	0.287453	23	2	0.563078	0.832376
Klebsiella_variicola	birthweight_z_score	0.157753	0.260665	23	2	0.552605	0.832376
Pantoea_septica	birthweight_z_score	-0.147401	0.827926	23	4	0.860683	0.913813
Escherichia_coli	birthweight_z_score	0.115195	0.140211	23	5	0.422064	0.735906
Serratia_marcescens	birthweight_z_score	0.0887726	0.0906845	23	2	0.340596	0.643348
Raoultella_ornithinolytica	birthweight_z_score	0.0665987	0.304198	23	3	0.829166	0.913813
Klebsiella_quasipneumoniae	birthweight_z_score	0.0376411	0.115843	23	2	0.748979	0.913813
Enterococcus_faecalis	postnatal_age_at_sample_d	2.12944	1.10479	23	15	0.0698541	0.50219
Staphylococcus_haemolyticus	postnatal_age_at_sample_d	1.98386	1.16582	23	10	0.106022	0.54272
Staphylococcus_epidermidis	postnatal_age_at_sample_d	1.46249	0.637858	23	17	0.0341202	0.386696
Staphylococcus_warneri	postnatal_age_at_sample_d	0.897808	0.812475	23	4	0.2837	0.627482
Escherichia_coli	postnatal_age_at_sample_d	-0.352973	0.113492	23	5	0.00604412	0.237084
Raoultella_planticola	postnatal_age_at_sample_d	0.340014	0.457427	23	3	0.466881	0.774339
Klebsiella_pneumoniae	postnatal_age_at_sample_d	0.283676	0.787966	23	3	0.723029	0.913813
Pantoea_septica	postnatal_age_at_sample_d	0.259733	0.670154	23	4	0.702877	0.913813
Staphylococcus_saccharolyticus	postnatal_age_at_sample_d	0.199306	0.146209	23	2	0.189642	0.549022
Staphylococcus_capitis	postnatal_age_at_sample_d	0.167922	0.117963	23	2	0.171691	0.549022
Stenotrophomonas_maltophilia	postnatal_age_at_sample_d	0.167787	0.140208	23	2	0.246948	0.599732
Serratia_marcescens	postnatal_age_at_sample_d	0.150084	0.0734034	23	2	0.0557982	0.50219
Enterobacter_cloacae_complex	postnatal_age_at_sample_d	0.14011	0.232675	23	2	0.554572	0.832376
Klebsiella_variicola	postnatal_age_at_sample_d	0.137907	0.210992	23	2	0.521623	0.832376
Raoultella_ornithinolytica	postnatal_age_at_sample_d	-0.0672038	0.246229	23	3	0.788013	0.913813
Klebsiella_quasipneumoniae	postnatal_age_at_sample_d	0.0241829	0.0937679	23	2	0.799408	0.913813
Staphylococcus_lugdunensis	postnatal_age_at_sample_d	-0.00842539	0.693819	23	7	0.990445	0.990514
