# Supplementary material for: The neonatal gut microbiota: A role in the encephalopathy of prematurity
Source: Cell Rep Med. 2024 Dec 4;5(12):101845. doi: 10.1016/j.xcrm.2024.101845 (PMC11722115; doi:10.1016/j.xcrm.2024.101845)
Supplement: Table S5. MaAsLin2 results for the models testing for the effects of perinatal covariates in preterm samples at time point 2, adjusting for degree of prematurity and GA at sample collection, related to Figure 2 — Species present with at least 1% of abundance in at least 5% of samples were analyzed. [file mmc6.xlsx]

## Sheet: ST5 TP2 species maaslins
Table S5 (relates to Figure 2). MaAsLin2 results for the models testing for the effects of perinatal covariates in preterm samples at timepoint 2, adjusting for degree of prematurity and GA at sample collection. Species present with at least 1% of abundance in at least 5% of samples were analysed.
Baseline model: effect of degree of prematurity, adjusted for GA at sampling
Species	Covariate	coef	stderr	N	N.not.0	pval	qval
Veillonella_parvula	extremely_preterm	1.98039	0.589432	97	44	0.00112819	0.0277747
Staphylococcus_epidermidis	extremely_preterm	-1.40749	0.485551	97	82	0.0046628	0.0522234
Cutibacterium_avidum	extremely_preterm	1.25232	0.719778	97	53	0.0851554	0.45085
Klebsiella_oxytoca	extremely_preterm	-1.20976	0.626261	97	55	0.0564054	0.394838
Streptococcus_vestibularis	extremely_preterm	0.939024	0.590111	97	38	0.114907	0.45085
Staphylococcus_aureus	extremely_preterm	0.886847	0.561896	97	54	0.117854	0.45085
Bifidobacterium_dentium	extremely_preterm	-0.825633	0.62981	97	12	0.193077	0.58031
Klebsiella_pneumoniae	extremely_preterm	0.783007	0.660685	97	56	0.238948	0.637194
Klebsiella_variicola	extremely_preterm	0.74846	0.478015	97	30	0.120764	0.45085
Streptococcus_parasanguinis	extremely_preterm	0.69013	0.482795	97	34	0.156191	0.546669
Klebsiella_quasipneumoniae	extremely_preterm	0.644937	0.490025	97	30	0.191331	0.58031
Klebsiella_michiganensis	extremely_preterm	0.567754	0.693694	97	42	0.41517	0.797508
Enterobacter_cloacae_complex	extremely_preterm	0.522038	0.425743	97	28	0.223193	0.62494
Finegoldia_magna	extremely_preterm	0.423791	0.548042	97	42	0.441295	0.797508
Bifidobacterium_longum	extremely_preterm	0.371639	0.285948	97	21	0.196891	0.58031
Enterococcus_faecalis	extremely_preterm	0.332594	0.604159	97	86	0.583278	0.840374
Veillonella_atypica	extremely_preterm	0.292268	0.602116	97	30	0.628521	0.840374
Bifidobacterium_breve	extremely_preterm	-0.290336	1.01662	97	38	0.775822	0.918142
Streptococcus_salivarius	extremely_preterm	0.263558	0.581005	97	48	0.651145	0.840374
Staphylococcus_haemolyticus	extremely_preterm	-0.262552	0.483558	97	31	0.588443	0.840374
Actinomyces_urogenitalis	extremely_preterm	0.225662	0.224732	97	9	0.317891	0.741746
Escherichia_coli	extremely_preterm	-0.207992	0.767473	97	54	0.786979	0.918142
Citrobacter_freundii	extremely_preterm	0.185464	0.418928	97	12	0.658992	0.840374
Enterococcus_faecium	extremely_preterm	0.136637	0.318953	97	15	0.669346	0.840374
Clostridium_paraputrificum	extremely_preterm	-0.135176	0.458951	97	21	0.769	0.918142
Veillonella_seminalis	extremely_preterm	-0.0851142	0.0512416	97	5	0.100038	0.45085
Eggerthella_lenta	extremely_preterm	0.0674267	0.0708615	97	7	0.343776	0.770059
Clostridium_perfringens	extremely_preterm	0.0146541	0.704565	97	53	0.98345	0.98345
Streptococcus_salivarius	PMA_sample_w	2.08179	0.581005	97	48	0.000540331	0.0277747
Staphylococcus_epidermidis	PMA_sample_w	-1.58937	0.485551	97	82	0.00148793	0.0277747
Streptococcus_parasanguinis	PMA_sample_w	1.44245	0.482795	97	34	0.00358543	0.050196
Staphylococcus_haemolyticus	PMA_sample_w	-1.33506	0.483558	97	31	0.00693142	0.0646933
Cutibacterium_avidum	PMA_sample_w	1.25633	0.719778	97	53	0.0841751	0.45085
Bifidobacterium_breve	PMA_sample_w	1.02611	1.01662	97	38	0.315405	0.741746
Clostridium_paraputrificum	PMA_sample_w	0.931729	0.458951	97	21	0.0451693	0.361354
Finegoldia_magna	PMA_sample_w	0.91617	0.548042	97	42	0.0979064	0.45085
Bifidobacterium_dentium	PMA_sample_w	0.663999	0.62981	97	12	0.294455	0.741746
Escherichia_coli	PMA_sample_w	0.593236	0.767473	97	54	0.441477	0.797508
Klebsiella_pneumoniae	PMA_sample_w	0.576515	0.660685	97	56	0.385104	0.797508
Klebsiella_oxytoca	PMA_sample_w	0.517893	0.626261	97	55	0.410354	0.797508
Streptococcus_vestibularis	PMA_sample_w	0.489468	0.590111	97	38	0.408951	0.797508
Clostridium_perfringens	PMA_sample_w	-0.469122	0.704565	97	53	0.507149	0.840374
Enterococcus_faecalis	PMA_sample_w	-0.448846	0.604159	97	86	0.459378	0.803911
Klebsiella_michiganensis	PMA_sample_w	-0.413987	0.693694	97	42	0.552085	0.840374
Veillonella_atypica	PMA_sample_w	0.34678	0.602116	97	30	0.566035	0.840374
Staphylococcus_aureus	PMA_sample_w	-0.265016	0.561896	97	54	0.638273	0.840374
Citrobacter_freundii	PMA_sample_w	-0.183551	0.418928	97	12	0.662287	0.840374
Enterococcus_faecium	PMA_sample_w	0.134023	0.318953	97	15	0.675301	0.840374
Veillonella_parvula	PMA_sample_w	0.125711	0.589432	97	44	0.831575	0.931364
Enterobacter_cloacae_complex	PMA_sample_w	-0.104079	0.425743	97	28	0.807404	0.922747
Klebsiella_quasipneumoniae	PMA_sample_w	0.082287	0.490025	97	30	0.867004	0.933696
Klebsiella_variicola	PMA_sample_w	-0.0590813	0.478015	97	30	0.901898	0.935302
Bifidobacterium_longum	PMA_sample_w	0.0483704	0.285948	97	21	0.866036	0.933696
Veillonella_seminalis	PMA_sample_w	0.023629	0.0512416	97	5	0.645771	0.840374
Eggerthella_lenta	PMA_sample_w	-0.00984228	0.0708615	97	7	0.889831	0.935302
Actinomyces_urogenitalis	PMA_sample_w	0.00972331	0.224732	97	9	0.965581	0.983137
Baseline model: effect of antibiotics, adjusted for degree of prematurity and GA at sampling
Species	Covariate	coef	stderr	N	N.not.0	pval	qval
Klebsiella_pneumoniae	AB_after72h	1.29427	0.617487	97	56	0.0387958	0.430533
Clostridium_perfringens	AB_after72h	-1.16169	0.663018	97	53	0.0830489	0.476009
Cutibacterium_avidum	AB_after72h	-0.923896	0.681724	97	53	0.178625	0.682841
Klebsiella_quasipneumoniae	AB_after72h	0.775647	0.461725	97	30	0.0963351	0.476009
Streptococcus_parasanguinis	AB_after72h	0.773649	0.454741	97	34	0.0922289	0.476009
Staphylococcus_epidermidis	AB_after72h	-0.644738	0.459562	97	82	0.163964	0.682841
Klebsiella_michiganensis	AB_after72h	0.632991	0.66022	97	42	0.340167	0.794148
Klebsiella_variicola	AB_after72h	0.591265	0.453061	97	30	0.195097	0.682841
Staphylococcus_aureus	AB_after72h	0.553181	0.534349	97	54	0.30324	0.794148
Bifidobacterium_dentium	AB_after72h	-0.545084	0.599716	97	12	0.365751	0.794148
Finegoldia_magna	AB_after72h	-0.481154	0.521788	97	42	0.358849	0.794148
Streptococcus_vestibularis	AB_after72h	0.470963	0.562288	97	38	0.404412	0.836268
Klebsiella_oxytoca	AB_after72h	0.422264	0.597377	97	55	0.481418	0.842343
Veillonella_parvula	AB_after72h	-0.365341	0.562481	97	44	0.517606	0.842343
Enterococcus_faecium	AB_after72h	-0.357523	0.302797	97	15	0.240719	0.762156
Actinomyces_urogenitalis	AB_after72h	0.356725	0.211736	97	9	0.0953871	0.476009
Bifidobacterium_longum	AB_after72h	0.294546	0.271781	97	21	0.281272	0.762156
Bifidobacterium_breve	AB_after72h	0.279606	0.971905	97	38	0.774225	0.890003
Enterococcus_faecalis	AB_after72h	-0.27337	0.577144	97	86	0.636852	0.877484
Enterobacter_cloacae_complex	AB_after72h	0.199925	0.406668	97	28	0.624148	0.877484
Clostridium_paraputrificum	AB_after72h	0.183817	0.438544	97	21	0.67607	0.877484
Veillonella_atypica	AB_after72h	-0.150652	0.575674	97	30	0.794135	0.890003
Citrobacter_freundii	AB_after72h	0.114855	0.400502	97	12	0.774921	0.890003
Staphylococcus_haemolyticus	AB_after72h	0.0818126	0.462415	97	31	0.859952	0.926102
Veillonella_seminalis	AB_after72h	0.0642817	0.048554	97	5	0.188774	0.682841
Escherichia_coli	AB_after72h	-0.0267954	0.734035	97	54	0.970959	0.994524
Streptococcus_salivarius	AB_after72h	0.0115154	0.555694	97	48	0.983511	0.994524
Eggerthella_lenta	AB_after72h	0.000466375	0.0677746	97	7	0.994524	0.994524
Veillonella_parvula	extremely_preterm	2.04943	0.600731	97	44	0.000957613	0.0402197
Cutibacterium_avidum	extremely_preterm	1.4269	0.728083	97	53	0.053012	0.44041
Klebsiella_oxytoca	extremely_preterm	-1.28956	0.638	97	55	0.0461285	0.430533
Staphylococcus_epidermidis	extremely_preterm	-1.28566	0.490813	97	82	0.0102848	0.172785
Streptococcus_vestibularis	extremely_preterm	0.850028	0.600525	97	38	0.16027	0.682841
Staphylococcus_aureus	extremely_preterm	0.782314	0.570686	97	54	0.173727	0.682841
Bifidobacterium_dentium	extremely_preterm	-0.72263	0.640499	97	12	0.262125	0.762156
Klebsiella_variicola	extremely_preterm	0.63673	0.483871	97	30	0.191439	0.682841
Streptococcus_parasanguinis	extremely_preterm	0.543936	0.485665	97	34	0.265606	0.762156
Klebsiella_pneumoniae	extremely_preterm	0.538434	0.659478	97	56	0.416327	0.836268
Finegoldia_magna	extremely_preterm	0.514713	0.557271	97	42	0.358068	0.794148
Klebsiella_quasipneumoniae	extremely_preterm	0.498365	0.493124	97	30	0.314816	0.794148
Enterobacter_cloacae_complex	extremely_preterm	0.484259	0.434323	97	28	0.267734	0.762156
Klebsiella_michiganensis	extremely_preterm	0.44814	0.705117	97	42	0.526628	0.842343
Enterococcus_faecalis	extremely_preterm	0.384251	0.616392	97	86	0.534555	0.842343
Bifidobacterium_breve	extremely_preterm	-0.343172	1.038	97	38	0.741683	0.877484
Veillonella_atypica	extremely_preterm	0.320737	0.614822	97	30	0.603138	0.877484
Bifidobacterium_longum	extremely_preterm	0.31598	0.290263	97	21	0.279143	0.762156
Staphylococcus_haemolyticus	extremely_preterm	-0.278012	0.493861	97	31	0.574833	0.86225
Streptococcus_salivarius	extremely_preterm	0.261382	0.593483	97	48	0.660654	0.877484
Clostridium_perfringens	extremely_preterm	0.234174	0.708105	97	53	0.741611	0.877484
Enterococcus_faecium	extremely_preterm	0.204197	0.323388	97	15	0.529309	0.842343
Escherichia_coli	extremely_preterm	-0.202928	0.783951	97	54	0.796321	0.890003
Clostridium_paraputrificum	extremely_preterm	-0.169911	0.468366	97	21	0.717596	0.877484
Citrobacter_freundii	extremely_preterm	0.16376	0.427737	97	12	0.702703	0.877484
Actinomyces_urogenitalis	extremely_preterm	0.158253	0.226134	97	9	0.485788	0.842343
Veillonella_seminalis	extremely_preterm	-0.0972613	0.0518558	97	5	0.0638459	0.44041
Eggerthella_lenta	extremely_preterm	0.0673386	0.0723834	97	7	0.354622	0.794148
Streptococcus_salivarius	PMA_sample_w	2.07873	0.602488	97	48	0.000843853	0.0402197
Cutibacterium_avidum	PMA_sample_w	1.50179	0.739131	97	53	0.045023	0.430533
Staphylococcus_epidermidis	PMA_sample_w	-1.41808	0.498261	97	82	0.0054456	0.152477
Staphylococcus_haemolyticus	PMA_sample_w	-1.35679	0.501354	97	31	0.00809572	0.17001
Streptococcus_parasanguinis	PMA_sample_w	1.2369	0.493034	97	34	0.0138469	0.193856
Finegoldia_magna	PMA_sample_w	1.044	0.565727	97	42	0.0681586	0.44041
Bifidobacterium_breve	PMA_sample_w	0.951829	1.05375	97	38	0.368712	0.794148
Clostridium_paraputrificum	PMA_sample_w	0.882893	0.475473	97	21	0.0664946	0.44041
Bifidobacterium_dentium	PMA_sample_w	0.808817	0.650218	97	12	0.216656	0.727965
Escherichia_coli	PMA_sample_w	0.600355	0.795847	97	54	0.452539	0.842343
Klebsiella_michiganensis	PMA_sample_w	-0.58216	0.715816	97	42	0.418134	0.836268
Staphylococcus_aureus	PMA_sample_w	-0.411985	0.579346	97	54	0.478788	0.842343
Klebsiella_oxytoca	PMA_sample_w	0.405705	0.647681	97	55	0.53259	0.842343
Veillonella_atypica	PMA_sample_w	0.386805	0.624151	97	30	0.536951	0.842343
Enterococcus_faecalis	PMA_sample_w	-0.376217	0.625745	97	86	0.549149	0.842343
Streptococcus_vestibularis	PMA_sample_w	0.364342	0.609637	97	38	0.551534	0.842343
Klebsiella_pneumoniae	PMA_sample_w	0.232652	0.669484	97	56	0.728994	0.877484
Enterococcus_faecium	PMA_sample_w	0.22901	0.328295	97	15	0.487185	0.842343
Veillonella_parvula	PMA_sample_w	0.222774	0.609847	97	44	0.71572	0.877484
Klebsiella_variicola	PMA_sample_w	-0.216169	0.491213	97	30	0.660906	0.877484
Citrobacter_freundii	PMA_sample_w	-0.214066	0.434227	97	12	0.623188	0.877484
Clostridium_perfringens	PMA_sample_w	-0.160484	0.71885	97	53	0.82383	0.898724
Enterobacter_cloacae_complex	PMA_sample_w	-0.157195	0.440913	97	28	0.722257	0.877484
Klebsiella_quasipneumoniae	PMA_sample_w	-0.123787	0.500606	97	30	0.80524	0.890003
Actinomyces_urogenitalis	PMA_sample_w	-0.0850515	0.229565	97	9	0.71186	0.877484
Bifidobacterium_longum	PMA_sample_w	-0.0298847	0.294667	97	21	0.919436	0.95349
Eggerthella_lenta	PMA_sample_w	-0.00996619	0.0734818	97	7	0.892408	0.946302
Veillonella_seminalis	PMA_sample_w	0.00655057	0.0526427	97	5	0.90124	0.946302
Baseline model: effect of sex, adjusted for degree of prematurity and GA at sampling
Species	Covariate	coef	stderr	N	N.not.0	pval	qval
Streptococcus_vestibularis	female_sex	-1.80837	0.485096	97	38	0.000331578	0.0159324
Bifidobacterium_breve	female_sex	-1.73188	0.877792	97	38	0.0514654	0.432309
Veillonella_atypica	female_sex	-1.23423	0.514994	97	30	0.0185487	0.194761
Escherichia_coli	female_sex	-1.13113	0.666144	97	54	0.0928455	0.458766
Klebsiella_michiganensis	female_sex	-0.929168	0.603728	97	42	0.127188	0.485626
Finegoldia_magna	female_sex	-0.82021	0.475454	97	42	0.0878298	0.458766
Clostridium_perfringens	female_sex	-0.810866	0.61523	97	53	0.190744	0.572134
Staphylococcus_epidermidis	female_sex	0.771683	0.420379	97	82	0.0695999	0.446041
Cutibacterium_avidum	female_sex	-0.722149	0.629921	97	53	0.254566	0.599165
Klebsiella_oxytoca	female_sex	0.713636	0.546955	97	55	0.195199	0.572134
Streptococcus_salivarius	female_sex	-0.704947	0.506809	97	48	0.167558	0.572134
Streptococcus_parasanguinis	female_sex	-0.51423	0.422144	97	34	0.226252	0.599165
Enterococcus_faecalis	female_sex	0.445905	0.530447	97	86	0.402717	0.768822
Enterobacter_cloacae_complex	female_sex	-0.349104	0.373466	97	28	0.35233	0.721846
Bifidobacterium_longum	female_sex	-0.334927	0.249608	97	21	0.182924	0.572134
Clostridium_paraputrificum	female_sex	-0.332188	0.403014	97	21	0.411902	0.768884
Enterococcus_faecium	female_sex	-0.277591	0.279623	97	15	0.323415	0.696586
Klebsiella_pneumoniae	female_sex	-0.241782	0.581736	97	56	0.678645	0.878441
Citrobacter_freundii	female_sex	0.204377	0.368602	97	12	0.580591	0.878441
Klebsiella_variicola	female_sex	-0.162325	0.420949	97	30	0.700662	0.878441
Staphylococcus_aureus	female_sex	0.155283	0.49495	97	54	0.754425	0.880163
Klebsiella_quasipneumoniae	female_sex	-0.152832	0.431579	97	30	0.724049	0.880163
Veillonella_parvula	female_sex	-0.110137	0.519355	97	44	0.83252	0.920153
Actinomyces_urogenitalis	female_sex	0.0924123	0.19783	97	9	0.641499	0.878441
Bifidobacterium_dentium	female_sex	-0.0767259	0.555009	97	12	0.890348	0.934865
Staphylococcus_haemolyticus	female_sex	0.0697122	0.426109	97	31	0.8704	0.925488
Veillonella_seminalis	female_sex	0.0190015	0.0451174	97	5	0.674612	0.878441
Eggerthella_lenta	female_sex	-0.018085	0.0624237	97	7	0.77268	0.889111
Veillonella_parvula	extremely_preterm	1.97635	0.592756	97	44	0.00122976	0.025825
Staphylococcus_epidermidis	extremely_preterm	-1.37916	0.479792	97	82	0.00501517	0.0702124
Cutibacterium_avidum	extremely_preterm	1.22581	0.718949	97	53	0.091533	0.458766
Klebsiella_oxytoca	extremely_preterm	-1.18357	0.624257	97	55	0.06107	0.446041
Staphylococcus_aureus	extremely_preterm	0.892547	0.564903	97	54	0.117502	0.485626
Streptococcus_vestibularis	extremely_preterm	0.872642	0.553656	97	38	0.118388	0.485626
Bifidobacterium_dentium	extremely_preterm	-0.828449	0.63345	97	12	0.194152	0.572134
Klebsiella_pneumoniae	extremely_preterm	0.774132	0.663955	97	56	0.24662	0.599165
Klebsiella_variicola	extremely_preterm	0.742501	0.480442	97	30	0.125633	0.485626
Streptococcus_parasanguinis	extremely_preterm	0.671253	0.481807	97	34	0.16688	0.572134
Klebsiella_quasipneumoniae	extremely_preterm	0.639326	0.492575	97	30	0.197522	0.572134
Klebsiella_michiganensis	extremely_preterm	0.533646	0.689055	97	42	0.440623	0.787496
Enterobacter_cloacae_complex	extremely_preterm	0.509223	0.426249	97	28	0.235258	0.599165
Finegoldia_magna	extremely_preterm	0.393683	0.542652	97	42	0.469979	0.789565
Bifidobacterium_longum	extremely_preterm	0.359345	0.284886	97	21	0.210332	0.58893
Bifidobacterium_breve	extremely_preterm	-0.35391	1.00185	97	38	0.724696	0.880163
Enterococcus_faecalis	extremely_preterm	0.348962	0.605417	97	86	0.565738	0.878441
Staphylococcus_haemolyticus	extremely_preterm	-0.259993	0.486332	97	31	0.594203	0.878441
Escherichia_coli	extremely_preterm	-0.249514	0.760292	97	54	0.743512	0.880163
Veillonella_atypica	extremely_preterm	0.246962	0.587779	97	30	0.675337	0.878441
Streptococcus_salivarius	extremely_preterm	0.237681	0.578437	97	48	0.68209	0.878441
Actinomyces_urogenitalis	extremely_preterm	0.229054	0.22579	97	9	0.312996	0.691886
Citrobacter_freundii	extremely_preterm	0.192966	0.420698	97	12	0.647533	0.878441
Clostridium_paraputrificum	extremely_preterm	-0.14737	0.459973	97	21	0.749393	0.880163
Enterococcus_faecium	extremely_preterm	0.126447	0.319142	97	15	0.692859	0.878441
Veillonella_seminalis	extremely_preterm	-0.0844167	0.051494	97	5	0.104519	0.485626
Eggerthella_lenta	extremely_preterm	0.0667628	0.0712462	97	7	0.351148	0.721846
Clostridium_perfringens	extremely_preterm	-0.0151115	0.702182	97	53	0.982876	0.991588
Streptococcus_salivarius	PMA_sample_w	2.13772	0.579534	97	48	0.000379342	0.0159324
Staphylococcus_epidermidis	PMA_sample_w	-1.6506	0.480702	97	82	0.000890792	0.0249422
Streptococcus_parasanguinis	PMA_sample_w	1.48325	0.482721	97	34	0.00278316	0.0467571
Staphylococcus_haemolyticus	PMA_sample_w	-1.34059	0.487255	97	31	0.0071352	0.0856224
Cutibacterium_avidum	PMA_sample_w	1.31363	0.720313	97	53	0.0714114	0.446041
Bifidobacterium_breve	PMA_sample_w	1.16352	1.00375	97	38	0.249355	0.599165
Finegoldia_magna	PMA_sample_w	0.981243	0.543681	97	42	0.0743401	0.446041
Clostridium_paraputrificum	PMA_sample_w	0.958084	0.460846	97	21	0.0403735	0.376819
Escherichia_coli	PMA_sample_w	0.682978	0.761734	97	54	0.372242	0.728326
Bifidobacterium_dentium	PMA_sample_w	0.670086	0.634652	97	12	0.29378	0.666959
Streptococcus_vestibularis	PMA_sample_w	0.63294	0.554706	97	38	0.256785	0.599165
Klebsiella_pneumoniae	PMA_sample_w	0.595697	0.665214	97	56	0.372834	0.728326
Enterococcus_faecalis	PMA_sample_w	-0.484224	0.606565	97	86	0.426728	0.779242
Klebsiella_oxytoca	PMA_sample_w	0.461274	0.625442	97	55	0.462664	0.789565
Veillonella_atypica	PMA_sample_w	0.444701	0.588894	97	30	0.452069	0.789565
Clostridium_perfringens	PMA_sample_w	-0.40479	0.703514	97	53	0.566422	0.878441
Klebsiella_michiganensis	PMA_sample_w	-0.340269	0.690362	97	42	0.623256	0.878441
Staphylococcus_aureus	PMA_sample_w	-0.277336	0.565974	97	54	0.625278	0.878441
Citrobacter_freundii	PMA_sample_w	-0.199766	0.421496	97	12	0.63665	0.878441
Enterococcus_faecium	PMA_sample_w	0.156046	0.319748	97	15	0.626678	0.878441
Veillonella_parvula	PMA_sample_w	0.134449	0.593881	97	44	0.821395	0.919962
Klebsiella_quasipneumoniae	PMA_sample_w	0.0944124	0.49351	97	30	0.848701	0.924473
Enterobacter_cloacae_complex	PMA_sample_w	-0.076382	0.427058	97	28	0.85844	0.924473
Bifidobacterium_longum	PMA_sample_w	0.0749428	0.285426	97	21	0.793467	0.900692
Klebsiella_variicola	PMA_sample_w	-0.0462028	0.481354	97	30	0.923739	0.946269
Veillonella_seminalis	PMA_sample_w	0.0221214	0.0515916	97	5	0.669075	0.878441
Eggerthella_lenta	PMA_sample_w	-0.00840745	0.0713813	97	7	0.906494	0.940068
Actinomyces_urogenitalis	PMA_sample_w	0.00239152	0.226218	97	9	0.991588	0.991588
Full model: testing simultaneously degree of prematurity, antibiotics, sex and GA at sampling
Species	Covariate	coef	stderr	N	N.not.0	pval	qval
Veillonella_parvula	extremely_preterm	2.04569	0.604039	97	44	0.00104221	0.0389092
Cutibacterium_avidum	extremely_preterm	1.40349	0.726751	97	53	0.0565387	0.444349
Klebsiella_oxytoca	extremely_preterm	-1.26679	0.635701	97	55	0.0492529	0.444349
Staphylococcus_epidermidis	extremely_preterm	-1.26186	0.485107	97	82	0.0108253	0.176276
Streptococcus_vestibularis	extremely_preterm	0.793475	0.56355	97	38	0.162503	0.641588
Staphylococcus_aureus	extremely_preterm	0.787612	0.573629	97	54	0.17308	0.641588
Bifidobacterium_dentium	extremely_preterm	-0.72545	0.644117	97	12	0.26298	0.733166
Klebsiella_variicola	extremely_preterm	0.632062	0.486342	97	30	0.196976	0.641588
Klebsiella_pneumoniae	extremely_preterm	0.531789	0.662805	97	56	0.424429	0.784231
Streptococcus_parasanguinis	extremely_preterm	0.528331	0.484782	97	34	0.278634	0.733166
Klebsiella_quasipneumoniae	extremely_preterm	0.494133	0.495712	97	30	0.321469	0.750094
Finegoldia_magna	extremely_preterm	0.488546	0.551404	97	42	0.377925	0.757881
Enterobacter_cloacae_complex	extremely_preterm	0.473423	0.434849	97	28	0.279127	0.733166
Klebsiella_michiganensis	extremely_preterm	0.419373	0.700531	97	42	0.550877	0.868989
Enterococcus_faecalis	extremely_preterm	0.398079	0.617679	97	86	0.520871	0.845472
Bifidobacterium_breve	extremely_preterm	-0.39746	1.02295	97	38	0.698513	0.875882
Bifidobacterium_longum	extremely_preterm	0.30566	0.289237	97	21	0.293379	0.733166
Veillonella_atypica	extremely_preterm	0.281787	0.599995	97	30	0.639716	0.875882
Staphylococcus_haemolyticus	extremely_preterm	-0.275757	0.496645	97	31	0.580078	0.875882
Streptococcus_salivarius	extremely_preterm	0.239209	0.590806	97	48	0.686502	0.875882
Escherichia_coli	extremely_preterm	-0.238541	0.776523	97	54	0.759392	0.875882
Clostridium_perfringens	extremely_preterm	0.207795	0.704954	97	53	0.768839	0.875882
Enterococcus_faecium	extremely_preterm	0.195196	0.323416	97	15	0.547633	0.868989
Clostridium_paraputrificum	extremely_preterm	-0.180227	0.469407	97	21	0.701904	0.875882
Citrobacter_freundii	extremely_preterm	0.170277	0.429484	97	12	0.692678	0.875882
Actinomyces_urogenitalis	extremely_preterm	0.161426	0.227116	97	9	0.479029	0.818547
Veillonella_seminalis	extremely_preterm	-0.0966155	0.052097	97	5	0.0668665	0.468065
Eggerthella_lenta	extremely_preterm	0.0667698	0.0727697	97	7	0.361254	0.757881
Klebsiella_pneumoniae	AB_after72h	1.28838	0.620578	97	56	0.040674	0.444349
Clostridium_perfringens	AB_after72h	-1.18505	0.660042	97	53	0.0758704	0.472083
Cutibacterium_avidum	AB_after72h	-0.944629	0.680451	97	53	0.168416	0.641588
Klebsiella_quasipneumoniae	AB_after72h	0.771899	0.464131	97	30	0.0996942	0.485467
Streptococcus_parasanguinis	AB_after72h	0.759829	0.453897	97	34	0.097525	0.485467
Staphylococcus_epidermidis	AB_after72h	-0.623658	0.454201	97	82	0.173063	0.641588
Klebsiella_michiganensis	AB_after72h	0.607515	0.655901	97	42	0.35675	0.757881
Klebsiella_variicola	AB_after72h	0.587131	0.455357	97	30	0.200496	0.641588
Staphylococcus_aureus	AB_after72h	0.557873	0.537084	97	54	0.301663	0.733166
Bifidobacterium_dentium	AB_after72h	-0.547581	0.60308	97	12	0.366264	0.757881
Finegoldia_magna	AB_after72h	-0.504328	0.516274	97	42	0.3312	0.757028
Klebsiella_oxytoca	AB_after72h	0.44243	0.595201	97	55	0.459177	0.816314
Streptococcus_vestibularis	AB_after72h	0.420879	0.527647	97	38	0.427126	0.784231
Veillonella_parvula	AB_after72h	-0.368651	0.565556	97	44	0.516131	0.845472
Enterococcus_faecium	AB_after72h	-0.365494	0.302812	97	15	0.230526	0.684839
Actinomyces_urogenitalis	AB_after72h	0.359535	0.212647	97	9	0.0942681	0.485467
Bifidobacterium_longum	AB_after72h	0.285406	0.27081	97	21	0.29469	0.733166
Enterococcus_faecalis	AB_after72h	-0.261124	0.578327	97	86	0.65268	0.875882
Bifidobacterium_breve	AB_after72h	0.231528	0.95778	97	38	0.809525	0.905442
Enterobacter_cloacae_complex	AB_after72h	0.190329	0.407145	97	28	0.641268	0.875882
Veillonella_atypica	AB_after72h	-0.185146	0.561769	97	30	0.742469	0.875882
Clostridium_paraputrificum	AB_after72h	0.174681	0.439501	97	21	0.691954	0.875882
Citrobacter_freundii	AB_after72h	0.120626	0.402122	97	12	0.764874	0.875882
Staphylococcus_haemolyticus	AB_after72h	0.0838092	0.465004	97	31	0.857366	0.930302
Veillonella_seminalis	AB_after72h	0.0648536	0.0487779	97	5	0.186948	0.641588
Escherichia_coli	AB_after72h	-0.0583347	0.727051	97	54	0.936225	0.961993
Streptococcus_salivarius	AB_after72h	-0.00812205	0.553166	97	48	0.988317	0.999564
Eggerthella_lenta	AB_after72h	-3.72991e-05	0.0681336	97	7	0.999564	0.999564
Streptococcus_vestibularis	female_sex	-1.79841	0.486208	97	38	0.000368262	0.0330517
Bifidobacterium_breve	female_sex	-1.7264	0.88256	97	38	0.053483	0.444349
Veillonella_atypica	female_sex	-1.23861	0.51765	97	30	0.0187546	0.262564
Escherichia_coli	female_sex	-1.13251	0.669952	97	54	0.0943295	0.485467
Klebsiella_michiganensis	female_sex	-0.914802	0.604389	97	42	0.133556	0.62326
Clostridium_perfringens	female_sex	-0.838889	0.608205	97	53	0.17115	0.641588
Finegoldia_magna	female_sex	-0.832135	0.475728	97	42	0.0835943	0.485467
Staphylococcus_epidermidis	female_sex	0.756936	0.41853	97	82	0.0737864	0.472083
Cutibacterium_avidum	female_sex	-0.744487	0.627011	97	53	0.238143	0.684839
Klebsiella_oxytoca	female_sex	0.724098	0.548456	97	55	0.190028	0.641588
Streptococcus_salivarius	female_sex	-0.705139	0.509723	97	48	0.169897	0.641588
Streptococcus_parasanguinis	female_sex	-0.496263	0.41825	97	34	0.238471	0.684839
Enterococcus_faecalis	female_sex	0.43973	0.532908	97	86	0.411419	0.784231
Enterobacter_cloacae_complex	female_sex	-0.344603	0.375169	97	28	0.360744	0.757881
Bifidobacterium_longum	female_sex	-0.328178	0.249542	97	21	0.191737	0.641588
Clostridium_paraputrificum	female_sex	-0.328057	0.404985	97	21	0.420003	0.784231
Enterococcus_faecium	female_sex	-0.286234	0.27903	97	15	0.307668	0.733166
Klebsiella_pneumoniae	female_sex	-0.211316	0.57184	97	56	0.712577	0.875882
Citrobacter_freundii	female_sex	0.20723	0.370541	97	12	0.577342	0.875882
Staphylococcus_aureus	female_sex	0.168475	0.494903	97	54	0.734317	0.875882
Klebsiella_variicola	female_sex	-0.148441	0.419595	97	30	0.724319	0.875882
Klebsiella_quasipneumoniae	female_sex	-0.134579	0.42768	97	30	0.753723	0.875882
Veillonella_parvula	female_sex	-0.118855	0.52114	97	44	0.8201	0.905442
Actinomyces_urogenitalis	female_sex	0.100914	0.195947	97	9	0.607783	0.875882
Bifidobacterium_dentium	female_sex	-0.0896742	0.555717	97	12	0.872158	0.930302
Staphylococcus_haemolyticus	female_sex	0.071694	0.428484	97	31	0.867486	0.930302
Veillonella_seminalis	female_sex	0.0205351	0.0449471	97	5	0.64884	0.875882
Eggerthella_lenta	female_sex	-0.0180859	0.0627827	97	7	0.77394	0.875882
Streptococcus_salivarius	PMA_sample_w	2.13989	0.601178	97	48	0.000590209	0.0330517
Cutibacterium_avidum	PMA_sample_w	1.56637	0.73951	97	53	0.0368613	0.444349
Staphylococcus_epidermidis	PMA_sample_w	-1.48373	0.493623	97	82	0.00341387	0.0955883
Staphylococcus_haemolyticus	PMA_sample_w	-1.36301	0.505363	97	31	0.00831973	0.176276
Streptococcus_parasanguinis	PMA_sample_w	1.27995	0.493293	97	34	0.0110173	0.176276
Finegoldia_magna	PMA_sample_w	1.11618	0.561084	97	42	0.049635	0.444349
Bifidobacterium_breve	PMA_sample_w	1.10157	1.04091	97	38	0.2927	0.733166
Clostridium_paraputrificum	PMA_sample_w	0.911347	0.477648	97	21	0.059511	0.444349
Bifidobacterium_dentium	PMA_sample_w	0.816595	0.655424	97	12	0.215963	0.671886
Escherichia_coli	PMA_sample_w	0.698586	0.790155	97	54	0.37894	0.757881
Streptococcus_vestibularis	PMA_sample_w	0.520331	0.573444	97	38	0.366577	0.757881
Klebsiella_michiganensis	PMA_sample_w	-0.502813	0.71283	97	42	0.482358	0.818547
Veillonella_atypica	PMA_sample_w	0.494238	0.610528	97	30	0.420301	0.784231
Staphylococcus_aureus	PMA_sample_w	-0.426598	0.5837	97	54	0.466727	0.816772
Enterococcus_faecalis	PMA_sample_w	-0.414358	0.628523	97	86	0.511378	0.845472
Klebsiella_oxytoca	PMA_sample_w	0.342899	0.646861	97	55	0.597322	0.875882
Enterococcus_faecium	PMA_sample_w	0.253837	0.329094	97	15	0.442494	0.799344
Klebsiella_pneumoniae	PMA_sample_w	0.250981	0.67444	97	56	0.71065	0.875882
Veillonella_parvula	PMA_sample_w	0.233084	0.614643	97	44	0.7054	0.875882
Citrobacter_freundii	PMA_sample_w	-0.23204	0.437024	97	12	0.596729	0.875882
Klebsiella_variicola	PMA_sample_w	-0.203294	0.49488	97	30	0.682179	0.875882
Enterobacter_cloacae_complex	PMA_sample_w	-0.127306	0.442482	97	28	0.774217	0.875882
Klebsiella_quasipneumoniae	PMA_sample_w	-0.112115	0.504415	97	30	0.824599	0.905442
Actinomyces_urogenitalis	PMA_sample_w	-0.0938045	0.231104	97	9	0.68576	0.875882
Clostridium_perfringens	PMA_sample_w	-0.0877212	0.71733	97	53	0.902937	0.952476
Eggerthella_lenta	PMA_sample_w	-0.00839747	0.0740472	97	7	0.909955	0.952476
Veillonella_seminalis	PMA_sample_w	0.00476943	0.0530116	97	5	0.928507	0.961993
Bifidobacterium_longum	PMA_sample_w	-0.0014196	0.294315	97	21	0.996162	0.999564
