# Supplementary material for: The neonatal gut microbiota: A role in the encephalopathy of prematurity
Source: Cell Rep Med. 2024 Dec 4;5(12):101845. doi: 10.1016/j.xcrm.2024.101845 (PMC11722115; doi:10.1016/j.xcrm.2024.101845)
Supplement: Table S6. Associations between perinatal variables and alpha diversity indices, related to Figure 2 — p values were adjusted for FDR using the Benjamini-Hochberg method. Sepsis, necrotizing enterocolitis, and bronchopulmonary dysplasia refer to diagnosis of these at any time during admission. [file mmc7.xlsx]

## Sheet: ST6 Alpha covariates
Table S6 (relates to Figure 2). Associations between perinatal variables and alpha diversity indices. P-values were adjusted for FDR using the Benjamini-Hochberg method. Sepsis, necrotising enterocolitis and bronchopulmonary dysplasia refer to diagnosis of these at any time during admission.
Timepoint 1
Index	Variable	Statistic	p-value	q-value
Observed ASVs (log10)	extremely_preterm	W = 339	0.24967	0.644541
Observed ASVs (log10)	PMA_sample_w	rho = -0.219	0.0979045	0.644541
Observed ASVs (log10)	postnatal_age_at_sample_d	rho = -0.123	0.356098	0.712195
Observed ASVs (log10)	birthweight_g	rho = -0.002	0.98843	0.98843
Observed ASVs (log10)	birthweight_z_score	rho = 0.192	0.149502	0.644541
Observed ASVs (log10)	Vaginal_delivery	W = 299	0.148133	0.644541
Observed ASVs (log10)	labour_antibiotics	W = 261.5	0.280598	0.644541
Observed ASVs (log10)	AB_before72h	W = 266	0.626336	0.939503
Observed ASVs (log10)	sex	W = 343	0.231883	0.644541
Shannon index	extremely_preterm	W = 451.5	0.545503	0.899791
Shannon index	PMA_sample_w	rho = -0.052	0.698911	0.967723
Shannon index	postnatal_age_at_sample_d	rho = 0.005	0.968909	0.98843
Shannon index	birthweight_g	rho = 0.017	0.89787	0.98843
Shannon index	birthweight_z_score	rho = 0.08	0.549872	0.899791
Shannon index	Vaginal_delivery	W = 320	0.271247	0.644541
Shannon index	labour_antibiotics	W = 312.5	0.866033	0.98843
Shannon index	AB_before72h	W = 299	0.91092	0.98843
Shannon index	sex	W = 351	0.286462	0.644541
Timepoint 2
Index	Variable	Statistic	df	p-value	q-value
Observed ASVs (log10)	extremely_preterm	t = -3.547	82.0722	0.000648084	0.00648084
Observed ASVs (log10)	PMA_sample_w	rho = 0.399	NA	2.98561e-05	0.000447842
Observed ASVs (log10)	postnatal_age_at_sample_d	rho = 0.416	NA	1.22488e-05	0.000367465
Observed ASVs (log10)	birthweight_g	rho = -0.146	NA	0.140473	0.292392
Observed ASVs (log10)	birthweight_z_score	rho = 0.254	NA	0.00952463	0.0571478
Observed ASVs (log10)	Vaginal_delivery	t = -0.854	69.2261	0.396153	0.474961
Observed ASVs (log10)	labour_antibiotics	t = 1.109	93.6167	0.270477	0.364876
Observed ASVs (log10)	AB_before72h	t = -1.961	27.7649	0.059996	0.224985
Observed ASVs (log10)	AB_after72h	t = -1.507	97.8155	0.135156	0.292392
Observed ASVs (log10)	prop_abx_totaldays	rho = 0.14	NA	0.159557	0.292392
Observed ASVs (log10)	sex	t = 2.282	82.1818	0.0250527	0.125263
Observed ASVs (log10)	BM_75	t = 1.396	99.8672	0.165689	0.292392
Observed ASVs (log10)	sepsis_binary	t = -2.116	49.2417	0.0393938	0.168831
Observed ASVs (log10)	nec_binary	t = -6.89	3.02417	0.00610309	0.0457732
Observed ASVs (log10)	bronchopulmonary_dysplasia	t = -1.841	56.5261	0.0709041	0.236347
Shannon index	extremely_preterm	t = -1.088	80.9785	0.279739	0.364876
Shannon index	PMA_sample_w	rho = 0.122	NA	0.218252	0.320876
Shannon index	postnatal_age_at_sample_d	rho = 0.16	NA	0.106197	0.289629
Shannon index	birthweight_g	rho = -0.04	NA	0.689105	0.698699
Shannon index	birthweight_z_score	rho = 0.139	NA	0.162355	0.292392
Shannon index	Vaginal_delivery	t = 0.863	72.2087	0.390837	0.474961
Shannon index	labour_antibiotics	t = 0.388	92.57	0.698699	0.698699
Shannon index	AB_before72h	t = -1.269	26.6799	0.215284	0.320876
Shannon index	AB_after72h	t = -0.723	99.765	0.471207	0.523564
Shannon index	prop_abx_totaldays	rho = 0.121	NA	0.224613	0.320876
Shannon index	sex	t = 1.668	83.9758	0.0990628	0.289629
Shannon index	BM_75	t = 0.825	96.3339	0.411633	0.474961
Shannon index	sepsis_binary	t = -1.58	43.9588	0.121236	0.292392
Shannon index	nec_binary	t = -1.903	2.12555	0.189855	0.316426
Shannon index	bronchopulmonary_dysplasia	t = -0.508	57.7006	0.613177	0.656975
Multivariable model at timepoint 2 for observed species
Predictors	Estimates	std. Error	CI	p
extremely preterm	0.325	0.204	-0.080 – 0.731	0.115
birthweight z score	0.259	0.09	0.080 – 0.438	0.005
PMA sample w	0.309	0.099	0.113 – 0.506	0.002
