# Supplementary material for: The neonatal gut microbiota: A role in the encephalopathy of prematurity
Source: Cell Rep Med. 2024 Dec 4;5(12):101845. doi: 10.1016/j.xcrm.2024.101845 (PMC11722115; doi:10.1016/j.xcrm.2024.101845)
Supplement: Table S7. Individual infant TP2 microbiome and brain MRI scan ages, presented in quintiles or deciles based on the sample age ranges, related to Figures 4–6 and Table 1 — There is a weak correlation between GA at TP2 sample and GA at MRI (Spearman rho = 0.122). [file mmc8.xlsx]

## Sheet: ST7 TP2 and MRI ages
Table S7 (relates to Figures 4-6 and Table 1). Individual infant TP2 microbiome and brain MRI scan ages, presented in quintiles or deciles based on the sample age ranges. There is a weak correlation between GA at TP2 sample and GA at MRI (Spearman rho = 0.122).
GA_birth_group	PMA_sample_w_group	postnatal_age_at_sample_d_group	GA_mri_group	diff_predisch_mri_w
26.4 - 28.6	38 - 41	65.8 - 80	40 - 42	2.43
28.6 - 30.8	32 - 35	23.2 - 37.4	40 - 42	5.57
22 - 24.2	41 - 44	122.6 - 136.8	40 - 42	-0.43
28.6 - 30.8	35 - 38	23.2 - 37.4	38 - 40	2.57
26.4 - 28.6	35 - 38	51.6 - 65.8	40 - 42	4.71
28.6 - 30.8	35 - 38	37.4 - 51.6	38 - 40	2.14
26.4 - 28.6	35 - 38	65.8 - 80	36 - 38	0
28.6 - 30.8	38 - 41	51.6 - 65.8	38 - 40	-0.14
30.8 - 33	32 - 35	9 - 23.2	40 - 42	6.14
28.6 - 30.8	38 - 41	65.8 - 80	42 - 44	2
26.4 - 28.6	38 - 41	80 - 94.2	40 - 42	2
30.8 - 33	35 - 38	23.2 - 37.4	44 - 46	9
30.8 - 33	35 - 38	23.2 - 37.4	44 - 46	9
28.6 - 30.8	38 - 41	65.8 - 80	38 - 40	0.14
26.4 - 28.6	41 - 44	94.2 - 108.4	42 - 44	0
26.4 - 28.6	35 - 38	65.8 - 80	38 - 40	2.43
30.8 - 33	35 - 38	37.4 - 51.6	42 - 44	5
22 - 24.2	38 - 41	108.4 - 122.6	40 - 42	1
30.8 - 33	38 - 41	51.6 - 65.8	42 - 44	3.43
30.8 - 33	32 - 35	23.2 - 37.4	42 - 44	7.43
26.4 - 28.6	35 - 38	51.6 - 65.8	40 - 42	4.29
26.4 - 28.6	35 - 38	65.8 - 80	40 - 42	5.29
24.2 - 26.4	41 - 44	94.2 - 108.4	42 - 44	1.29
26.4 - 28.6	35 - 38	65.8 - 80	38 - 40	1.14
28.6 - 30.8	35 - 38	51.6 - 65.8	40 - 42	5
30.8 - 33	35 - 38	23.2 - 37.4	44 - 46	9.71
26.4 - 28.6	38 - 41	80 - 94.2	38 - 40	0.57
26.4 - 28.6	38 - 41	80 - 94.2	38 - 40	0.57
30.8 - 33	32 - 35	9 - 23.2	44 - 46	11.57
28.6 - 30.8	32 - 35	37.4 - 51.6	38 - 40	4.86
30.8 - 33	35 - 38	37.4 - 51.6	40 - 42	3.43
24.2 - 26.4	35 - 38	65.8 - 80	40 - 42	3.43
30.8 - 33	35 - 38	23.2 - 37.4	40 - 42	5.86
30.8 - 33	32 - 35	23.2 - 37.4	40 - 42	6.86
28.6 - 30.8	35 - 38	37.4 - 51.6	38 - 40	2.14
30.8 - 33	32 - 35	9 - 23.2	40 - 42	6.29
28.6 - 30.8	35 - 38	23.2 - 37.4	38 - 40	4.86
28.6 - 30.8	32 - 35	23.2 - 37.4	40 - 42	6.14
24.2 - 26.4	38 - 41	94.2 - 108.4	40 - 42	0.71
28.6 - 30.8	35 - 38	23.2 - 37.4	40 - 42	5.14
26.4 - 28.6	35 - 38	51.6 - 65.8	40 - 42	6
28.6 - 30.8	32 - 35	23.2 - 37.4	40 - 42	6.43
22 - 24.2	35 - 38	108.4 - 122.6	40 - 42	3.14
26.4 - 28.6	35 - 38	37.4 - 51.6	38 - 40	2.71
26.4 - 28.6	35 - 38	51.6 - 65.8	38 - 40	3.14
26.4 - 28.6	35 - 38	51.6 - 65.8	38 - 40	3.43
30.8 - 33	32 - 35	9 - 23.2	40 - 42	6.29
30.8 - 33	32 - 35	9 - 23.2	40 - 42	6.29
30.8 - 33	32 - 35	9 - 23.2	40 - 42	7
30.8 - 33	35 - 38	9 - 23.2	40 - 42	5.29
28.6 - 30.8	35 - 38	37.4 - 51.6	40 - 42	5.43
28.6 - 30.8	35 - 38	37.4 - 51.6	40 - 42	5.43
30.8 - 33	32 - 35	9 - 23.2	40 - 42	5.86
30.8 - 33	32 - 35	9 - 23.2	38 - 40	6.43
30.8 - 33	32 - 35	9 - 23.2	38 - 40	6.43
28.6 - 30.8	32 - 35	37.4 - 51.6	40 - 42	5.57
28.6 - 30.8	32 - 35	23.2 - 37.4	38 - 40	5.29
28.6 - 30.8	32 - 35	23.2 - 37.4	40 - 42	6.86
30.8 - 33	32 - 35	9 - 23.2	38 - 40	4.57
28.6 - 30.8	35 - 38	37.4 - 51.6	36 - 38	0.86
28.6 - 30.8	35 - 38	37.4 - 51.6	36 - 38	0.86
24.2 - 26.4	35 - 38	80 - 94.2	40 - 42	3.43
30.8 - 33	35 - 38	23.2 - 37.4	38 - 40	2.71
28.6 - 30.8	35 - 38	51.6 - 65.8	38 - 40	2.29
30.8 - 33	35 - 38	23.2 - 37.4	40 - 42	4.86
30.8 - 33	35 - 38	23.2 - 37.4	40 - 42	6
30.8 - 33	35 - 38	23.2 - 37.4	40 - 42	6
30.8 - 33	35 - 38	23.2 - 37.4	36 - 38	2
30.8 - 33	35 - 38	23.2 - 37.4	36 - 38	1.71
22 - 24.2	38 - 41	94.2 - 108.4	42 - 44	3.29
26.4 - 28.6	38 - 41	80 - 94.2	40 - 42	1
26.4 - 28.6	35 - 38	65.8 - 80	38 - 40	2.86
28.6 - 30.8	41 - 44	80 - 94.2	40 - 42	0.57
28.6 - 30.8	35 - 38	37.4 - 51.6	38 - 40	4.29
26.4 - 28.6	38 - 41	94.2 - 108.4	40 - 42	0.14
28.6 - 30.8	35 - 38	51.6 - 65.8	38 - 40	2
24.2 - 26.4	44 - 47	136.8 - 151	44 - 46	-1.71
26.4 - 28.6	38 - 41	65.8 - 80	40 - 42	1.43
26.4 - 28.6	38 - 41	65.8 - 80	40 - 42	1.43
