# Supplementary material for: The neonatal gut microbiota: A role in the encephalopathy of prematurity
Source: Cell Rep Med. 2024 Dec 4;5(12):101845. doi: 10.1016/j.xcrm.2024.101845 (PMC11722115; doi:10.1016/j.xcrm.2024.101845)
Supplement: Table S8. Associations of global volumetric and microstructural MRI features with GA at birth and at scan, related to Figure 5 — Results from linear regression model with each of the MRI feature as the outcome and GA at birth and at scan as the predictors. All values were scaled (z-transformed) before fitting the models; thus, the regression coefficients are in the units of standard deviations. cGM, cortical gray matter; dGM, deep gray matter; WM, white matter; CB, cerebellum; sulc, sulcal depth; GI, gyrification index; FA, fractional anisotropy; RD, radial diffusivity; NDI, neurite density index; ODI, orientation dispersion index; ISO, isotropic volume fraction; g, general factor. [file mmc9.xlsx]

## Sheet: ST8 MRI features
Table S8 (relates to Figure 5). Associations of global volumetric and microstructural MRI features with GA at birth and at scan. Results from linear regression model with each of the MRI feature as the outcome and GA at birth and at scan as the predictors. All values were scaled (z-transformed) before fitting the models, thus, the regression coefficients are in the units of standard deviations. c…
	MRI_feature	GA birth β	GA birth SE	GA birth p	GA MRI β	GA MRI SE	GA MRI p
Absolute volume	Total_tissue_volume	0.179179	0.0747658	0.019113	0.730222	0.0745921	6.25697e-15
	Ventricles_volume	-0.294694	0.110231	0.00925788	0.148494	0.109975	0.181106
	cGM_volume	0.13212	0.0620073	0.0364811	0.822561	0.0618633	3.47508e-21
	WM_volume	0.270767	0.0990987	0.00788329	0.43261	0.0988685	3.96313e-05
	CB_volume	0.0220612	0.0736006	0.765226	0.767725	0.0734296	3.6948e-16
	dGM_volume	0.127262	0.0810386	0.120649	0.694827	0.0808504	1.07686e-12
Relative volume	cGM_relative_volume	-0.0223305	0.0662644	0.737091	0.817003	0.0661104	1.43414e-19
	WM_relative_volume	0.120388	0.0589793	0.0448477	-0.853646	0.0588423	3.36218e-23
	CB_relative_volume	-0.267565	0.0972723	0.00749407	0.491364	0.0970464	2.98681e-06
	dGM_relative_volume	-0.134422	0.106446	0.210674	-0.373994	0.106199	0.000743493
Cortical microstructure and complexity	thickness	0.0487011	0.104733	0.643313	0.429942	0.104489	0.000100664
	sulc	0.207826	0.0895629	0.0231145	0.588995	0.0893549	5.89993e-09
	curvature	0.131482	0.0895099	0.146153	-0.628744	0.089302	8.75746e-10
	GI	0.23222	0.097223	0.019503	0.483376	0.0969972	4.0665e-06
	surface.area	0.217164	0.0894472	0.0176547	0.586461	0.0892395	6.41616e-09
	cGM_FA	-0.0702719	0.116805	0.549344	-0.100935	0.116193	0.387945
	cGM_RD	-0.000665674	0.113374	0.995332	-0.266533	0.11278	0.0208553
	cGM_NDI_GM	-0.209962	0.114032	0.0697609	0.139518	0.113435	0.222778
	cGM_ODI_GM	0.280192	0.112893	0.0154351	0.0218926	0.112302	0.845993
	cGM_ISO_GM	-0.0883909	0.110136	0.424907	-0.333976	0.109559	0.00323117
Deep grey matter microstructure	dGM_FA	0.0058505	0.0722008	0.935645	0.77875	0.0718227	1.03459e-16
	dGM_RD	-0.156318	0.0815961	0.0594242	-0.687111	0.0811688	2.29366e-12
	dGM_NDI_GM	-0.0865767	0.0612688	0.162006	0.841458	0.0609479	8.59518e-22
	dGM_ODI_GM	0.224626	0.0754651	0.00398386	-0.733019	0.0750698	9.22806e-15
	dGM_ISO_GM	-0.296764	0.108881	0.00807772	-0.219834	0.108311	0.0461393
Cerebellar microstructure	CB_FA	-0.206588	0.0863624	0.0194024	0.647054	0.0859101	1.23156e-10
	CB_RD	0.0743622	0.0836568	0.377061	-0.693276	0.0832186	4.07224e-12
	CB_NDI_GM	-0.263383	0.0661317	0.000162833	0.784144	0.0657854	1.30701e-18
	CB_ODI_GM	0.0143818	0.10416	0.890572	0.45918	0.103614	3.32994e-05
	CB_ISO_GM	-0.0748448	0.1027	0.46854	-0.473498	0.102162	1.58028e-05
White matter microstructure	gFA	0.0924233	0.0777873	0.238624	0.730958	0.0771519	2.4157e-14
	gRD	-0.0110253	0.0899627	0.902797	-0.631952	0.0892278	7.32432e-10
	gNDI	-0.0378548	0.0769581	0.624275	0.745505	0.0763295	6.89169e-15
	gODI	0.102081	0.0849613	0.233443	-0.675421	0.0842672	1.31842e-11
	gISO	0.00546833	0.113767	0.961795	-0.227858	0.112837	0.0471227
