# Supplementary material for: The neonatal gut microbiota: A role in the encephalopathy of prematurity
Source: Cell Rep Med. 2024 Dec 4;5(12):101845. doi: 10.1016/j.xcrm.2024.101845 (PMC11722115; doi:10.1016/j.xcrm.2024.101845)
Supplement: Table S9. ASV-level analyses correlating brain microstructural features with the relative abundances of ASVs, related to Figure 5 — Analyses were conducted using MaAsLin2, testing differences in ASVs present with at least 1% of abundance in at least 10% of samples (n = 13 ASVs). Brain features were tested in separate models. Brain features were first adjusted for gestational age at birth and at MRI via linear regression, retaining the residuals. Then, MaAsLin2 models were performed for the microbiota composition table as the outcome and each residualized brain MRI feature as the predictor, adjusting for gestational age at fecal sample collection. FA, fractional anisotropy; NDI, neurite density index; ODI, orientation dispersion index; cGM, cortical gray matter; dGM, deep gray matter; g, general factor. [file mmc10.xlsx]

## Sheet: ST9 Brain ASV Maaslin
Table S9 (relates to Figure 5). ASV-level analyses correlating brain microstructural features with the relative abundances of ASVs. Analyses were conducted using MaAsLin2, testing differences in ASVs present with at least 1% of abundance in at least 10% of samples (n=13 ASVs). Brain features were tested in separate models. Brain features were first adjusted for gestational age at birth and at MRI…
ASV	Brain feature	coef	stderr	pval	qval	N	N.not.zero	star	significant	abs
Escherichia.Shigella_2	cGM ODI	-1.71104	0.581849	0.00441792	0.0287165	79	57	*	yes	1.71104
Staphylococcus_1	cGM ODI	0.49444	0.229346	0.0344841	0.149431	79	78	*	yes	0.49444
Enterobacteriaceae_5	cGM ODI	0.491326	0.501541	0.330594	0.716288	79	51		no	0.491326
Bifidobacterium_3	cGM ODI	-0.450964	0.612119	0.463717	0.754663	79	60		no	0.450964
Klebsiella_6	cGM ODI	0.40422	0.534406	0.451917	0.754663	79	39		no	0.40422
Finegoldia_46	cGM ODI	-0.371774	0.37679	0.327146	0.716288	79	33		no	0.371774
Veillonella_19	cGM ODI	0.328099	0.446039	0.464408	0.754663	79	26		no	0.328099
Streptococcus_7	cGM ODI	-0.194576	0.446349	0.664212	0.908922	79	50		no	0.194576
Enterococcus_4	cGM ODI	0.185013	0.357708	0.606611	0.907494	79	72		no	0.185013
Clostridium_sensu_stricto_1_9	cGM ODI	0.105676	0.534804	0.843925	0.984005	79	50		no	0.105676
Veillonella_28	cGM ODI	0.0586079	0.253342	0.817717	0.984005	79	20		no	0.0586079
Veillonella_25	cGM ODI	0.0404118	0.419841	0.923589	0.984005	79	28		no	0.0404118
Citrobacter_24	cGM ODI	0.0332861	0.2124	0.875915	0.984005	79	11		no	0.0332861
Veillonella_19	dGM FA	1.27218	0.420876	0.00348361	0.0181148	79	26	*	yes	1.27218
Escherichia.Shigella_2	dGM FA	-1.14071	0.600367	0.0614926	0.203523	79	57	*	yes	1.14071
Streptococcus_7	dGM FA	0.823811	0.435509	0.0626225	0.203523	79	50	*	yes	0.823811
Finegoldia_46	dGM FA	0.744715	0.368404	0.0470027	0.203523	79	33	*	yes	0.744715
Klebsiella_6	dGM FA	0.689896	0.529545	0.19685	0.365578	79	39		no	0.689896
Veillonella_25	dGM FA	0.63495	0.41248	0.128165	0.296554	79	28		no	0.63495
Bifidobacterium_3	dGM FA	0.622305	0.609172	0.310457	0.474817	79	60		no	0.622305
Veillonella_28	dGM FA	0.392936	0.248765	0.118656	0.296554	79	20		no	0.392936
Staphylococcus_1	dGM FA	-0.348583	0.23277	0.138685	0.296554	79	78		no	0.348583
Enterococcus_4	dGM FA	-0.266206	0.356505	0.457703	0.595014	79	72		no	0.266206
Clostridium_sensu_stricto_1_9	dGM FA	0.263143	0.533322	0.62325	0.771643	79	50		no	0.263143
Citrobacter_24	dGM FA	0.159687	0.211304	0.452316	0.595014	79	11		no	0.159687
Enterobacteriaceae_5	dGM FA	-0.102114	0.504099	0.840053	0.949625	79	51		no	0.102114
Escherichia.Shigella_2	dGM NDI	-2.02499	0.568523	0.000662498	0.00430624	79	57	*	yes	2.02499
Klebsiella_6	dGM NDI	1.22544	0.517342	0.0205735	0.0891518	79	39	*	yes	1.22544
Veillonella_19	dGM NDI	0.888137	0.435874	0.0453176	0.168322	79	26	*	yes	0.888137
Streptococcus_7	dGM NDI	0.755153	0.438583	0.0894597	0.209028	79	50	*	yes	0.755153
Bifidobacterium_3	dGM NDI	0.699946	0.609784	0.25488	0.41418	79	60		no	0.699946
Finegoldia_46	dGM NDI	0.64572	0.372151	0.0870613	0.209028	79	33	*	yes	0.64572
Veillonella_28	dGM NDI	0.424968	0.248773	0.0919584	0.209028	79	20	*	yes	0.424968
Citrobacter_24	dGM NDI	0.351458	0.208641	0.0964743	0.209028	79	11	*	yes	0.351458
Staphylococcus_1	dGM NDI	-0.299118	0.234432	0.20614	0.35731	79	78		no	0.299118
Veillonella_25	dGM NDI	0.29285	0.419087	0.486972	0.666382	79	28		no	0.29285
Enterobacteriaceae_5	dGM NDI	0.184367	0.505237	0.716261	0.856606	79	51		no	0.184367
Clostridium_sensu_stricto_1_9	dGM NDI	0.165772	0.535427	0.757767	0.856606	79	50		no	0.165772
Enterococcus_4	dGM NDI	-0.121477	0.358653	0.735833	0.856606	79	72		no	0.121477
Escherichia.Shigella_2	dGM ODI	1.48142	0.588649	0.0141087	0.0611376	79	57	*	yes	1.48142
Enterobacteriaceae_5	dGM ODI	-1.41671	0.474433	0.00387503	0.0251877	79	51	*	yes	1.41671
Klebsiella_6	dGM ODI	-1.0126	0.521206	0.0560069	0.161798	79	39	*	yes	1.0126
Veillonella_19	dGM ODI	-0.928413	0.432525	0.0352517	0.114568	79	26	*	yes	0.928413
Veillonella_25	dGM ODI	-0.578699	0.412886	0.165392	0.358349	79	28		no	0.578699
Veillonella_28	dGM ODI	-0.568217	0.243481	0.022446	0.0833709	79	20	*	yes	0.568217
Streptococcus_7	dGM ODI	-0.423962	0.442701	0.341478	0.554902	79	50		no	0.423962
Bifidobacterium_3	dGM ODI	-0.384191	0.610838	0.531395	0.767571	79	60		no	0.384191
Citrobacter_24	dGM ODI	-0.306891	0.208618	0.145692	0.344363	79	11		no	0.306891
Clostridium_sensu_stricto_1_9	dGM ODI	0.206393	0.532719	0.699595	0.826794	79	50		no	0.206393
Enterococcus_4	dGM ODI	0.153421	0.356799	0.668504	0.826794	79	72		no	0.153421
Staphylococcus_1	dGM ODI	0.12562	0.235524	0.595449	0.774084	79	78		no	0.12562
Finegoldia_46	dGM ODI	0.0998345	0.377996	0.792456	0.858494	79	33		no	0.0998345
Streptococcus_7	gODI	-0.944673	0.42258	0.0284437	0.138106	79	50	*	yes	0.944673
Bifidobacterium_3	gODI	-0.839712	0.595031	0.162432	0.329076	79	60		no	0.839712
Veillonella_19	gODI	-0.756858	0.432641	0.0844259	0.274384	79	26		no	0.756858
Finegoldia_46	gODI	-0.552291	0.39335	0.164538	0.329076	79	33		no	0.552291
Klebsiella_6	gODI	-0.545321	0.52554	0.302863	0.562459	79	39		no	0.545321
Staphylococcus_1	gODI	0.486036	0.222137	0.0318705	0.138106	79	78	*	yes	0.486036
Veillonella_28	gODI	-0.460645	0.243556	0.0625479	0.232321	79	20	*	yes	0.460645
Veillonella_25	gODI	-0.417556	0.429916	0.334631	0.580027	79	28		no	0.417556
Enterobacteriaceae_5	gODI	-0.134881	0.496365	0.786591	0.905313	79	51		no	0.134881
Citrobacter_24	gODI	0.124413	0.20624	0.548218	0.750193	79	11		no	0.124413
Escherichia.Shigella_2	gODI	0.0994859	0.608083	0.870494	0.905313	79	57		no	0.0994859
Enterococcus_4	gODI	-0.0636697	0.3605	0.8603	0.905313	79	72		no	0.0636697
Clostridium_sensu_stricto_1_9	gODI	-0.0110621	0.52988	0.983401	0.983401	79	50		no	0.0110621
Klebsiella_6	gRD	-0.973503	0.51573	0.0630518	0.327869	79	39		no	0.973503
Bifidobacterium_3	gRD	0.783482	0.594657	0.191779	0.498625	79	60		no	0.783482
Escherichia.Shigella_2	gRD	0.703427	0.601164	0.245763	0.546688	79	57		no	0.703427
Veillonella_19	gRD	-0.606377	0.434832	0.167393	0.483581	79	26		no	0.606377
Enterobacteriaceae_5	gRD	0.542334	0.491374	0.273344	0.546688	79	51		no	0.542334
Streptococcus_7	gRD	-0.496015	0.431901	0.254534	0.546688	79	50		no	0.496015
Clostridium_sensu_stricto_1_9	gRD	0.375299	0.526817	0.478495	0.681885	79	50		no	0.375299
Finegoldia_46	gRD	-0.316155	0.39597	0.42721	0.681885	79	33		no	0.316155
Veillonella_28	gRD	0.189746	0.247877	0.446452	0.681885	79	20		no	0.189746
Enterococcus_4	gRD	-0.169946	0.359185	0.637522	0.720677	79	72		no	0.169946
Staphylococcus_1	gRD	0.134062	0.228231	0.55875	0.715589	79	78		no	0.134062
Veillonella_25	gRD	-0.13247	0.431397	0.759663	0.79669	79	28		no	0.13247
Citrobacter_24	gRD	0.103402	0.205916	0.617068	0.720677	79	11		no	0.103402
