# Supplementary material for: The neonatal gut microbiota: A role in the encephalopathy of prematurity
Source: Cell Rep Med. 2024 Dec 4;5(12):101845. doi: 10.1016/j.xcrm.2024.101845 (PMC11722115; doi:10.1016/j.xcrm.2024.101845)
Supplement: Table S10. Taxa-level analyses correlating brain microstructural features with the relative abundances of species, related to Figure 5 — Analyses were conducted using MaAsLin2, testing differences in species present with at least 1% of abundance in at least 10% of samples (n = 16 species). Brain features were tested in separate models. Brain features were first adjusted for gestational age at birth and at MRI via linear regression, retaining the residuals. Then, MaAsLin2 models were performed for the microbiota composition table as the outcome and each residualized brain MRI feature as the predictor, adjusting for gestational age at fecal sample collection. FA, fractional anisotropy; NDI, neurite density index; ODI, orientation dispersion index; cGM, cortical gray matter; dGM, deep gray matter; g, general factor. [file mmc11.xlsx]

## Sheet: ST10 Brain species maaslin
Table S10 (relates to Figure 5). Taxa-level analyses correlating brain microstructural features with the relative abundances of species. Analyses were conducted using MaAsLin2, testing differences in species present with at least 1% of abundance in at least 10% of samples (n=16 species). Brain features were tested in separate models. Brain features were first adjusted for gestational age at birth…
Species	Brain feature	coef	stderr	pval	qval	N	N.not.zero	star	significant
Escherichia_coli	cGM ODI	-2.37296	0.755729	0.00248741	0.015047	77	42	*	yes
Cutibacterium_avidum	cGM ODI	-1.88553	0.700679	0.00892967	0.0357187	77	43	*	yes
Bifidobacterium_breve	cGM ODI	-0.738202	0.928414	0.429269	0.858539	77	32		no
Klebsiella_michiganensis	cGM ODI	0.647274	0.628317	0.306528	0.786069	77	32		no
Finegoldia_magna	cGM ODI	-0.613575	0.4832	0.208416	0.741034	77	35		no
Klebsiella_oxytoca	cGM ODI	0.535783	0.621891	0.391926	0.836109	77	44		no
Staphylococcus_aureus	cGM ODI	0.377403	0.597534	0.529734	0.908332	77	45		no
Streptococcus_salivarius	cGM ODI	-0.374624	0.593417	0.52993	0.908332	77	38		no
Enterococcus_faecalis	cGM ODI	0.24461	0.461265	0.597604	0.908332	77	69		no
Veillonella_parvula	cGM ODI	0.244365	0.557787	0.662683	0.908332	77	33		no
Streptococcus_vestibularis	cGM ODI	-0.235542	0.571006	0.681249	0.908332	77	33		no
Staphylococcus_epidermidis	cGM ODI	0.152245	0.498858	0.761142	0.974262	77	67		no
Bifidobacterium_longum	cGM ODI	-0.144003	0.295161	0.627181	0.908332	77	15		no
Klebsiella_pneumoniae	cGM ODI	0.10968	0.635784	0.863541	0.999759	77	41		no
Clostridium_perfringens	cGM ODI	0.0205126	0.69801	0.976641	0.999759	77	45		no
Klebsiella_variicola	cGM ODI	0.000135026	0.446067	0.999759	0.999759	77	20		no
Cutibacterium_avidum	dGM FA	1.82826	0.702174	0.0112825	0.0451301	77	43	*	yes
Bifidobacterium_breve	dGM FA	1.73008	0.908235	0.0609645	0.195086	77	32	*	yes
Veillonella_parvula	dGM FA	1.57474	0.524867	0.00375115	0.0193504	77	33	*	yes
Escherichia_coli	dGM FA	-1.32483	0.791273	0.0985984	0.286832	77	42		no
Finegoldia_magna	dGM FA	1.18432	0.467094	0.0134979	0.0479924	77	35	*	yes
Streptococcus_salivarius	dGM FA	0.599878	0.590186	0.312979	0.654634	77	38		no
Clostridium_perfringens	dGM FA	0.510018	0.694672	0.465323	0.823991	77	45		no
Streptococcus_vestibularis	dGM FA	0.42198	0.568927	0.46078	0.823991	77	33		no
Klebsiella_pneumoniae	dGM FA	0.414519	0.633381	0.514994	0.823991	77	41		no
Klebsiella_variicola	dGM FA	0.296697	0.444228	0.50643	0.823991	77	20		no
Enterococcus_faecalis	dGM FA	-0.24249	0.46086	0.600459	0.873394	77	69		no
Klebsiella_michiganensis	dGM FA	0.214592	0.632028	0.735242	0.926842	77	32		no
Klebsiella_oxytoca	dGM FA	-0.1945	0.62422	0.756293	0.926842	77	44		no
Staphylococcus_aureus	dGM FA	-0.158197	0.598412	0.79229	0.926842	77	45		no
Staphylococcus_epidermidis	dGM FA	-0.0290332	0.498729	0.953746	0.955113	77	67		no
Bifidobacterium_longum	dGM FA	-0.0166873	0.295395	0.955113	0.955113	77	15		no
Escherichia_coli	dGM NDI	-2.6951	0.742601	0.000540998	0.00432798	77	42	*	yes
Cutibacterium_avidum	dGM NDI	1.54278	0.71505	0.0344443	0.11255	77	43	*	yes
Veillonella_parvula	dGM NDI	1.36562	0.535603	0.0130072	0.0520286	77	33	*	yes
Bifidobacterium_breve	dGM NDI	1.19262	0.92442	0.201313	0.513914	77	32		no
Finegoldia_magna	dGM NDI	1.01994	0.474681	0.0351718	0.11255	77	35	*	yes
Streptococcus_salivarius	dGM NDI	0.994612	0.584813	0.0934958	0.271988	77	38		no
Staphylococcus_aureus	dGM NDI	0.645216	0.596048	0.282803	0.513914	77	45		no
Klebsiella_variicola	dGM NDI	0.494685	0.443447	0.268487	0.513914	77	20		no
Klebsiella_pneumoniae	dGM NDI	0.472789	0.635317	0.459296	0.69988	77	41		no
Staphylococcus_epidermidis	dGM NDI	-0.43189	0.498011	0.388822	0.622115	77	67		no
Bifidobacterium_longum	dGM NDI	0.290413	0.294504	0.327526	0.551622	77	15		no
Streptococcus_vestibularis	dGM NDI	0.244813	0.572697	0.670365	0.89382	77	33		no
Klebsiella_michiganensis	dGM NDI	0.194625	0.634631	0.760015	0.972819	77	32		no
Clostridium_perfringens	dGM NDI	0.162355	0.699871	0.817242	0.978828	77	45		no
Klebsiella_oxytoca	dGM NDI	0.0862575	0.627049	0.890988	0.978828	77	44		no
Enterococcus_faecalis	dGM NDI	-0.0717601	0.463534	0.877422	0.978828	77	69		no
Escherichia_coli	dGM ODI	1.93235	0.771416	0.0146126	0.0519559	77	42	*	yes
Klebsiella_oxytoca	dGM ODI	-1.53683	0.59545	0.0119821	0.0479286	77	44	*	yes
Klebsiella_michiganensis	dGM ODI	-1.42987	0.607496	0.0214415	0.0686128	77	32	*	yes
Veillonella_parvula	dGM ODI	-1.39522	0.53112	0.0106069	0.0479286	77	33	*	yes
Klebsiella_pneumoniae	dGM ODI	-1.35578	0.612833	0.030257	0.0880204	77	41	*	yes
Bifidobacterium_breve	dGM ODI	-1.09319	0.920769	0.239197	0.567346	77	32		no
Klebsiella_variicola	dGM ODI	-0.704182	0.436705	0.11142	0.29712	77	20		no
Cutibacterium_avidum	dGM ODI	-0.579091	0.731216	0.4311	0.726064	77	43		no
Enterococcus_faecalis	dGM ODI	0.515947	0.456746	0.26255	0.567346	77	69		no
Clostridium_perfringens	dGM ODI	0.30632	0.695143	0.660838	0.847652	77	45		no
Streptococcus_salivarius	dGM ODI	-0.254157	0.592725	0.669408	0.847652	77	38		no
Streptococcus_vestibularis	dGM ODI	-0.225731	0.569511	0.693063	0.847652	77	33		no
Bifidobacterium_longum	dGM ODI	0.216469	0.293714	0.463617	0.741787	77	15		no
Staphylococcus_aureus	dGM ODI	-0.179173	0.597244	0.765079	0.847652	77	45		no
Staphylococcus_epidermidis	dGM ODI	0.174573	0.497396	0.726677	0.847652	77	67		no
Finegoldia_magna	dGM ODI	-0.0970002	0.487347	0.842819	0.899007	77	35		no
Bifidobacterium_breve	gODI	-1.48286	0.886672	0.0988487	0.316316	77	32		no
Klebsiella_michiganensis	gODI	-1.35157	0.58749	0.0243558	0.111341	77	32	*	yes
Streptococcus_vestibularis	gODI	-1.16453	0.546062	0.036417	0.145668	77	33	*	yes
Cutibacterium_avidum	gODI	-1.09801	0.741784	0.143234	0.381958	77	43		no
Veillonella_parvula	gODI	-0.927809	0.544003	0.092469	0.316316	77	33		no
Finegoldia_magna	gODI	-0.812809	0.508554	0.114423	0.332867	77	35		no
Streptococcus_salivarius	gODI	-0.75135	0.576492	0.196678	0.484131	77	38		no
Staphylococcus_aureus	gODI	-0.486352	0.580852	0.405229	0.732579	77	45		no
Escherichia_coli	gODI	-0.484611	0.795464	0.544325	0.757321	77	42		no
Clostridium_perfringens	gODI	-0.460038	0.693328	0.509145	0.757321	77	45		no
Enterococcus_faecalis	gODI	-0.392873	0.463701	0.3997	0.732579	77	69		no
Klebsiella_pneumoniae	gODI	-0.300801	0.626941	0.63285	0.802964	77	41		no
Klebsiella_oxytoca	gODI	0.232256	0.62467	0.711145	0.802964	77	44		no
Klebsiella_variicola	gODI	-0.22634	0.439668	0.608293	0.802964	77	20		no
Bifidobacterium_longum	gODI	-0.181476	0.288132	0.530822	0.757321	77	15		no
Staphylococcus_epidermidis	gODI	0.154603	0.488942	0.752779	0.802964	77	67		no
Cutibacterium_avidum	gRD	-1.4119	0.731477	0.0575768	0.263208	77	43		no
Escherichia_coli	gRD	0.879757	0.787771	0.267859	0.664764	77	42		no
Streptococcus_vestibularis	gRD	-0.774797	0.553662	0.166046	0.640381	77	33		no
Veillonella_parvula	gRD	-0.583229	0.548682	0.291401	0.666059	77	33		no
Finegoldia_magna	gRD	-0.568385	0.511322	0.27006	0.664764	77	35		no
Klebsiella_oxytoca	gRD	0.556377	0.619511	0.372173	0.744345	77	44		no
Staphylococcus_aureus	gRD	-0.464704	0.578984	0.424873	0.779352	77	45		no
Bifidobacterium_longum	gRD	0.370159	0.284521	0.197468	0.640381	77	15		no
Streptococcus_salivarius	gRD	-0.226068	0.580622	0.698179	0.907059	77	38		no
Enterococcus_faecalis	gRD	-0.219821	0.463623	0.636857	0.907059	77	69		no
Staphylococcus_epidermidis	gRD	-0.149223	0.487198	0.760282	0.907059	77	67		no
Klebsiella_variicola	gRD	-0.147008	0.43855	0.738453	0.907059	77	20		no
Bifidobacterium_breve	gRD	-0.136507	0.900558	0.879948	0.907059	77	32		no
Klebsiella_michiganensis	gRD	0.136438	0.606579	0.822679	0.907059	77	32		no
Klebsiella_pneumoniae	gRD	-0.0818203	0.625614	0.896316	0.907059	77	41		no
Clostridium_perfringens	gRD	0.0811841	0.692896	0.907059	0.907059	77	45		no
