# Supplementary material for: The neonatal gut microbiota: A role in the encephalopathy of prematurity
Source: Cell Rep Med. 2024 Dec 4;5(12):101845. doi: 10.1016/j.xcrm.2024.101845 (PMC11722115; doi:10.1016/j.xcrm.2024.101845)
Supplement: Table S11. Module-level analyses correlating brain microstructural features with the relative abundances of gut-brain modules, related to Figure 6 — Analyses were conducted using MaAsLin2, with default settings (testing differences in modules present in at least 10% of samples; n = 34 modules). Brain features were tested in separate models. Brain features were first adjusted for gestational age at birth and at MRI via linear regression, retaining the residuals. Then, MaAsLin2 models were performed for the microbiota composition table as the outcome and each residualized brain MRI feature as the predictor, adjusting for gestational age at fecal sample collection. FA, fractional anisotropy; NDI, neurite density index; ODI, orientation dispersion index; cGM, cortical gray matter; dGM, deep gray matter; g, general factor. [file mmc12.xlsx]

## Sheet: ST11 Brain GBM maaslin
Table S11 (relates to Figure 6). Module-level analyses correlating brain microstructural features with the relative abundances of gut-brain modules. Analyses were conducted using MaAsLin2, with default settings (testing differences in modules present in at least 10% of samples; n=34 modules). Brain features were tested in separate models. Brain features were first adjusted for gestational age at …
Gut-brain module	Brain feature	coef	stderr	pval	qval	N	N.not.zero	star	significant
Tryptophan degradation	cGM ODI	-1.33488	0.447223	0.00392266	0.249132	77	43	*	yes
Propionate degradation I	cGM ODI	-1.00829	0.364869	0.00732741	0.249132	77	47	*	yes
GABA synthesis III	cGM ODI	-0.872766	0.506769	0.0895105	0.518307	77	48		no
17-beta-Estradiol degradation	cGM ODI	0.791348	0.462349	0.0914659	0.518307	77	50		no
g-Hydroxybutyric acid (GHB) degradation	cGM ODI	-0.705548	0.494637	0.158263	0.560265	77	23		no
Nitric oxide degradation I (NO dioxygenase)	cGM ODI	-0.50488	0.400125	0.211268	0.598593	77	66		no
Dopamine degradation	cGM ODI	0.478254	0.340416	0.164534	0.560265	77	17		no
Histamine degradation	cGM ODI	0.452488	0.338874	0.186177	0.575456	77	16		no
ClpB (ATP-dependent chaperone protein)	cGM ODI	0.451513	0.194608	0.0232984	0.396072	77	77		no
Glutamate synthesis I	cGM ODI	-0.435821	0.269711	0.110683	0.537601	77	75		no
GABA degradation	cGM ODI	-0.423061	0.496818	0.397414	0.772119	77	61		no
Nitric oxide synthesis I (NO synthase)	cGM ODI	0.411489	0.410991	0.320224	0.702426	77	34		no
GABA synthesis II	cGM ODI	-0.401117	0.38585	0.30217	0.702426	77	54		no
Menaquinone synthesis (vitamin K2) I	cGM ODI	0.371098	0.178557	0.041402	0.462723	77	77		no
p-Cresol synthesis	cGM ODI	0.314885	0.586201	0.592883	0.806961	77	30		no
Quinolinic acid synthesis	cGM ODI	-0.293458	0.31913	0.361008	0.743896	77	73		no
DOPAC synthesis	cGM ODI	0.268546	0.342373	0.43551	0.806961	77	15		no
Isovaleric acid synthesis I (KADH pathway)	cGM ODI	-0.235817	0.229892	0.308583	0.702426	77	41		no
p-Cresol degradation	cGM ODI	-0.231612	0.172741	0.18438	0.575456	77	8		no
Inositol degradation	cGM ODI	0.214249	0.376073	0.57073	0.806961	77	70		no
Butyrate synthesis I	cGM ODI	0.175823	0.330738	0.596705	0.806961	77	43		no
Isovaleric acid synthesis II (KADC pathway)	cGM ODI	0.168785	0.340373	0.621554	0.806961	77	68		no
Acetate synthesis I	cGM ODI	0.140985	0.131915	0.288907	0.702426	77	77		no
S-Adenosylmethionine (SAM) synthesis	cGM ODI	0.138118	0.136271	0.314337	0.702426	77	77		no
Inositol synthesis	cGM ODI	-0.129578	0.26697	0.628955	0.806961	77	11		no
Quinolinic acid degradation	cGM ODI	0.125142	0.173703	0.473688	0.806961	77	76		no
GABA synthesis I	cGM ODI	0.0805957	0.461425	0.861853	0.982788	77	33		no
Acetate synthesis III	cGM ODI	-0.0590688	0.143965	0.682857	0.84426	77	9		no
Propionate synthesis I	cGM ODI	-0.0542683	0.447222	0.90377	0.991232	77	43		no
Nitric oxide degradation II (NO reductase)	cGM ODI	-0.052278	0.251878	0.83619	0.982788	77	28		no
Tryptophan synthesis	cGM ODI	-0.0366595	0.175375	0.835037	0.982788	77	76		no
Histamine synthesis	cGM ODI	0.0283227	0.358388	0.937239	0.992679	77	44		no
Glutamate synthesis II	cGM ODI	0.0235793	0.244434	0.923431	0.992679	77	77		no
Acetate degradation	cGM ODI	0.0051141	0.291133	0.986036	0.995836	77	71		no
Tryptophan degradation	dGM FA	-0.708867	0.467056	0.133649	0.725777	77	43		no
GABA degradation	dGM FA	-0.65982	0.492604	0.184819	0.738215	77	61		no
g-Hydroxybutyric acid (GHB) degradation	dGM FA	-0.530298	0.49734	0.290019	0.738215	77	23		no
GABA synthesis III	dGM FA	-0.502326	0.513528	0.3314	0.738215	77	48		no
Nitric oxide degradation I (NO dioxygenase)	dGM FA	-0.471599	0.400342	0.242848	0.738215	77	66		no
Isovaleric acid synthesis II (KADC pathway)	dGM FA	0.438558	0.336553	0.196877	0.738215	77	68		no
Propionate synthesis I	dGM FA	0.413507	0.444082	0.355023	0.738215	77	43		no
Butyrate synthesis I	dGM FA	0.372252	0.328067	0.260435	0.738215	77	43		no
Propionate degradation I	dGM FA	-0.359349	0.381738	0.34981	0.738215	77	47		no
Inositol degradation	dGM FA	-0.356343	0.374163	0.344231	0.738215	77	70		no
Acetate degradation	dGM FA	-0.3174	0.288349	0.274831	0.738215	77	71		no
ClpB (ATP-dependent chaperone protein)	dGM FA	0.297562	0.198669	0.138751	0.725777	77	77		no
Quinolinic acid synthesis	dGM FA	0.296326	0.318798	0.355865	0.738215	77	73		no
Histamine synthesis	dGM FA	0.284147	0.356441	0.428083	0.786747	77	44		no
S-Adenosylmethionine (SAM) synthesis	dGM FA	0.276343	0.133061	0.0415452	0.723908	77	77		no
GABA synthesis II	dGM FA	-0.230987	0.38751	0.553072	0.854748	77	54		no
Glutamate synthesis II	dGM FA	0.226342	0.242703	0.354284	0.738215	77	77		no
Isovaleric acid synthesis I (KADH pathway)	dGM FA	-0.207997	0.230069	0.369107	0.738215	77	41		no
Nitric oxide synthesis I (NO synthase)	dGM FA	-0.205943	0.412846	0.619481	0.876052	77	34		no
Quinolinic acid degradation	dGM FA	0.192259	0.172652	0.26933	0.738215	77	76		no
GABA synthesis I	dGM FA	-0.168729	0.46066	0.715279	0.900722	77	33		no
Tryptophan synthesis	dGM FA	-0.163366	0.174165	0.351517	0.738215	77	76		no
p-Cresol degradation	dGM FA	-0.157738	0.173783	0.367211	0.738215	77	8		no
Menaquinone synthesis (vitamin K2) I	dGM FA	-0.136488	0.183159	0.458687	0.820809	77	77		no
17-beta-Estradiol degradation	dGM FA	0.115856	0.471427	0.806601	0.928021	77	50		no
Glutamate synthesis I	dGM FA	0.115819	0.274163	0.674014	0.876052	77	75		no
Acetate synthesis III	dGM FA	0.0942898	0.143561	0.5135	0.854748	77	9		no
Dopamine degradation	dGM FA	-0.0819042	0.344796	0.812939	0.928021	77	17		no
Histamine degradation	dGM FA	-0.0800084	0.342777	0.816132	0.928021	77	16		no
Inositol synthesis	dGM FA	0.0614044	0.26708	0.818842	0.928021	77	11		no
p-Cresol synthesis	dGM FA	0.0609855	0.586846	0.917534	0.959881	77	30		no
Nitric oxide degradation II (NO reductase)	dGM FA	0.049587	0.251657	0.844374	0.933696	77	28		no
Acetate synthesis I	dGM FA	0.0432303	0.13278	0.745729	0.921992	77	77		no
DOPAC synthesis	dGM FA	-0.00440044	0.343583	0.989818	0.989818	77	15		no
Tryptophan degradation	dGM NDI	-1.55115	0.43857	0.000728848	0.0247808	77	43	*	yes
GABA degradation	dGM NDI	-0.874875	0.489748	0.0784314	0.332951	77	61		no
17-beta-Estradiol degradation	dGM NDI	0.866458	0.46187	0.0648889	0.298351	77	50		no
Nitric oxide degradation I (NO dioxygenase)	dGM NDI	-0.769942	0.395227	0.0554714	0.298351	77	66		no
Propionate degradation I	dGM NDI	-0.703437	0.376293	0.0658127	0.298351	77	47		no
GABA synthesis III	dGM NDI	-0.700663	0.512227	0.17579	0.54335	77	48		no
ClpB (ATP-dependent chaperone protein)	dGM NDI	0.573425	0.190554	0.00365459	0.0828374	77	77	*	yes
S-Adenosylmethionine (SAM) synthesis	dGM NDI	0.474717	0.125282	0.000319753	0.0217432	77	77	*	yes
Glutamate synthesis II	dGM NDI	0.456057	0.23897	0.0604972	0.298351	77	77		no
Isovaleric acid synthesis I (KADH pathway)	dGM NDI	-0.432225	0.226444	0.0604541	0.298351	77	41		no
Isovaleric acid synthesis II (KADC pathway)	dGM NDI	0.40779	0.338478	0.232406	0.632144	77	68		no
Propionate synthesis I	dGM NDI	0.362171	0.446511	0.42009	0.836661	77	43		no
Quinolinic acid degradation	dGM NDI	0.348902	0.169768	0.0436503	0.298351	77	76		no
Glutamate synthesis I	dGM NDI	0.341903	0.272514	0.213848	0.605903	77	75		no
GABA synthesis II	dGM NDI	-0.340393	0.387887	0.38323	0.827451	77	54		no
Nitric oxide synthesis I (NO synthase)	dGM NDI	0.262821	0.414022	0.527658	0.842993	77	34		no
Butyrate synthesis I	dGM NDI	0.25491	0.331007	0.443866	0.836661	77	43		no
Inositol synthesis	dGM NDI	0.237095	0.266718	0.377128	0.827451	77	11		no
p-Cresol synthesis	dGM NDI	0.228477	0.588576	0.699073	0.848874	77	30		no
GABA synthesis I	dGM NDI	-0.225261	0.46214	0.627498	0.842993	77	33		no
g-Hydroxybutyric acid (GHB) degradation	dGM NDI	-0.223652	0.502687	0.657776	0.842993	77	23		no
Inositol degradation	dGM NDI	-0.212161	0.377243	0.575667	0.842993	77	70		no
Quinolinic acid synthesis	dGM NDI	0.184943	0.321289	0.566738	0.842993	77	73		no
Acetate synthesis III	dGM NDI	0.132683	0.143695	0.359036	0.827451	77	9		no
p-Cresol degradation	dGM NDI	-0.131263	0.174798	0.455242	0.836661	77	8		no
Histamine synthesis	dGM NDI	-0.118672	0.359214	0.742124	0.86608	77	44		no
Menaquinone synthesis (vitamin K2) I	dGM NDI	-0.112199	0.184128	0.544293	0.842993	77	77		no
Acetate degradation	dGM NDI	-0.106523	0.291741	0.716131	0.854332	77	71		no
Acetate synthesis I	dGM NDI	0.102229	0.13284	0.444185	0.836661	77	77		no
Tryptophan synthesis	dGM NDI	0.0793214	0.175707	0.653087	0.842993	77	76		no
DOPAC synthesis	dGM NDI	0.0359431	0.344918	0.917307	0.959812	77	15		no
Dopamine degradation	dGM NDI	0.0344651	0.346279	0.921006	0.959812	77	17		no
Histamine degradation	dGM NDI	-0.0291397	0.344254	0.932788	0.959812	77	16		no
Nitric oxide degradation II (NO reductase)	dGM NDI	0.0239376	0.252709	0.924809	0.959812	77	28		no
Propionate synthesis I	dGM ODI	-1.17783	0.422919	0.00690384	0.224251	77	43	*	yes
Tryptophan degradation	dGM ODI	1.15296	0.453149	0.0131912	0.224251	77	43	*	yes
GABA degradation	dGM ODI	0.987991	0.483656	0.0448991	0.393689	77	61		no
Glutamate synthesis I	dGM ODI	-0.789172	0.257024	0.00305631	0.207829	77	75	*	yes
Propionate degradation I	dGM ODI	0.692168	0.374325	0.0687257	0.409813	77	47		no
Inositol degradation	dGM ODI	-0.652447	0.367636	0.0803572	0.409813	77	70		no
17-beta-Estradiol degradation	dGM ODI	-0.592784	0.465341	0.206984	0.611953	77	50		no
GABA synthesis I	dGM ODI	-0.525295	0.45591	0.253219	0.686398	77	33		no
Acetate degradation	dGM ODI	-0.434635	0.285591	0.132608	0.450869	77	71		no
g-Hydroxybutyric acid (GHB) degradation	dGM ODI	0.412363	0.498047	0.410548	0.919632	77	23		no
Glutamate synthesis II	dGM ODI	-0.371379	0.239652	0.125798	0.450869	77	77		no
GABA synthesis III	dGM ODI	0.368137	0.514236	0.476475	0.919632	77	48		no
ClpB (ATP-dependent chaperone protein)	dGM ODI	-0.358372	0.196835	0.0729932	0.409813	77	77		no
Nitric oxide degradation II (NO reductase)	dGM ODI	-0.323981	0.248228	0.196169	0.606339	77	28		no
Nitric oxide degradation I (NO dioxygenase)	dGM ODI	0.316826	0.401811	0.433109	0.919632	77	66		no
S-Adenosylmethionine (SAM) synthesis	dGM ODI	-0.269858	0.132999	0.0463163	0.393689	77	77		no
Isovaleric acid synthesis II (KADC pathway)	dGM ODI	-0.188672	0.339294	0.57996	0.919632	77	68		no
Isovaleric acid synthesis I (KADH pathway)	dGM ODI	0.186962	0.229911	0.418905	0.919632	77	41		no
Butyrate synthesis I	dGM ODI	-0.168785	0.32989	0.610537	0.919632	77	43		no
p-Cresol synthesis	dGM ODI	-0.165645	0.585492	0.778088	0.919632	77	30		no
Quinolinic acid synthesis	dGM ODI	-0.101171	0.319977	0.752819	0.919632	77	73		no
Tryptophan synthesis	dGM ODI	0.0962245	0.174571	0.583273	0.919632	77	76		no
Nitric oxide synthesis I (NO synthase)	dGM ODI	0.093449	0.41269	0.821529	0.919632	77	34		no
Acetate synthesis III	dGM ODI	-0.0899021	0.143341	0.532605	0.919632	77	9		no
Histamine synthesis	dGM ODI	0.0872916	0.357278	0.807705	0.919632	77	44		no
Dopamine degradation	dGM ODI	-0.0667302	0.34422	0.846856	0.919632	77	17		no
Inositol synthesis	dGM ODI	-0.0642398	0.266587	0.810292	0.919632	77	11		no
Quinolinic acid degradation	dGM ODI	0.0625223	0.173719	0.720017	0.919632	77	76		no
Histamine degradation	dGM ODI	-0.0581654	0.342221	0.865536	0.919632	77	16		no
Acetate synthesis I	dGM ODI	-0.042773	0.132542	0.747889	0.919632	77	77		no
GABA synthesis II	dGM ODI	-0.0318279	0.387786	0.934824	0.948715	77	54		no
Menaquinone synthesis (vitamin K2) I	dGM ODI	0.0312583	0.183523	0.865254	0.919632	77	77		no
DOPAC synthesis	dGM ODI	-0.0221392	0.342953	0.948715	0.948715	77	15		no
p-Cresol degradation	dGM ODI	0.0145889	0.174493	0.933611	0.948715	77	8		no
GABA synthesis II	gODI	-0.770395	0.375947	0.0441377	0.559118	77	54		no
Propionate synthesis I	gODI	-0.703998	0.432267	0.107823	0.581342	77	43		no
Glutamate synthesis I	gODI	-0.60462	0.257102	0.0214677	0.559118	77	75		no
DOPAC synthesis	gODI	-0.487797	0.340437	0.156288	0.708504	77	15		no
Quinolinic acid synthesis	gODI	-0.407285	0.325039	0.214304	0.841854	77	73		no
Glutamate synthesis II	gODI	-0.391797	0.238267	0.104522	0.581342	77	77		no
Dopamine degradation	gODI	-0.34111	0.355296	0.340278	0.958136	77	17		no
p-Cresol synthesis	gODI	0.322813	0.577085	0.577659	0.958136	77	30		no
GABA degradation	gODI	-0.303899	0.502063	0.546908	0.958136	77	61		no
Histamine degradation	gODI	-0.290677	0.354289	0.414704	0.958136	77	16		no
17-beta-Estradiol degradation	gODI	0.28446	0.470144	0.547075	0.958136	77	50		no
Tryptophan degradation	gODI	-0.236676	0.467264	0.614065	0.958136	77	43		no
Propionate degradation I	gODI	-0.229732	0.379379	0.546746	0.958136	77	47		no
Nitric oxide degradation II (NO reductase)	gODI	-0.214925	0.247702	0.388497	0.958136	77	28		no
p-Cresol degradation	gODI	0.203801	0.168661	0.230922	0.841854	77	8		no
Isovaleric acid synthesis II (KADC pathway)	gODI	-0.171478	0.333214	0.608419	0.958136	77	68		no
Inositol synthesis	gODI	-0.153731	0.275782	0.578983	0.958136	77	11		no
GABA synthesis I	gODI	0.139792	0.465938	0.765037	0.958136	77	33		no
g-Hydroxybutyric acid (GHB) degradation	gODI	0.117937	0.510252	0.817875	0.976823	77	23		no
Tryptophan synthesis	gODI	-0.116417	0.176299	0.511173	0.958136	77	76		no
Acetate synthesis I	gODI	-0.113379	0.136489	0.408936	0.958136	77	77		no
Acetate degradation	gODI	-0.110645	0.300995	0.714266	0.958136	77	71		no
Isovaleric acid synthesis I (KADH pathway)	gODI	-0.0956119	0.226852	0.674683	0.958136	77	41		no
Nitric oxide degradation I (NO dioxygenase)	gODI	0.0931734	0.405226	0.818808	0.976823	77	66		no
S-Adenosylmethionine (SAM) synthesis	gODI	-0.0886684	0.135968	0.516425	0.958136	77	77		no
Menaquinone synthesis (vitamin K2) I	gODI	0.0792518	0.184561	0.668927	0.958136	77	77		no
ClpB (ATP-dependent chaperone protein)	gODI	0.0765031	0.196467	0.69815	0.958136	77	77		no
Acetate synthesis III	gODI	-0.0640382	0.140177	0.649181	0.958136	77	9		no
Inositol degradation	gODI	-0.0633272	0.37065	0.864824	0.991173	77	70		no
Quinolinic acid degradation	gODI	-0.0420073	0.209666	0.841777	0.986911	77	76		no
GABA synthesis III	gODI	0.032904	0.517306	0.949462	0.995937	77	48		no
Histamine synthesis	gODI	0.031475	0.356146	0.929826	0.995937	77	44		no
Butyrate synthesis I	gODI	-0.0115509	0.333208	0.972443	0.995937	77	43		no
Nitric oxide synthesis I (NO synthase)	gODI	-0.00208702	0.40845	0.995937	0.995937	77	34		no
g-Hydroxybutyric acid (GHB) degradation	gRD	0.590231	0.503754	0.245249	0.820349	77	23		no
Histamine degradation	gRD	-0.555801	0.348491	0.115182	0.695598	77	16		no
Dopamine degradation	gRD	-0.547198	0.350336	0.122753	0.695598	77	17		no
DOPAC synthesis	gRD	-0.536457	0.338136	0.117066	0.695598	77	15		no
GABA synthesis I	gRD	0.492813	0.460853	0.288534	0.820349	77	33		no
Tryptophan degradation	gRD	0.473698	0.463017	0.309749	0.826007	77	43		no
GABA synthesis II	gRD	-0.43869	0.381976	0.254627	0.820349	77	54		no
GABA synthesis III	gRD	0.406664	0.513188	0.430752	0.887611	77	48		no
Propionate degradation I	gRD	0.401215	0.375981	0.289535	0.820349	77	47		no
Quinolinic acid synthesis	gRD	0.357799	0.324661	0.274154	0.820349	77	73		no
Inositol synthesis	gRD	0.335097	0.2725	0.222863	0.820349	77	11		no
17-beta-Estradiol degradation	gRD	-0.300234	0.468298	0.523511	0.909563	77	50		no
Glutamate synthesis II	gRD	-0.293616	0.239362	0.224002	0.820349	77	77		no
Nitric oxide degradation I (NO dioxygenase)	gRD	0.286186	0.402482	0.479382	0.909563	77	66		no
Inositol degradation	gRD	0.242334	0.368267	0.512641	0.909563	77	70		no
Quinolinic acid degradation	gRD	-0.199398	0.207623	0.340121	0.826007	77	76		no
p-Cresol degradation	gRD	0.196283	0.168165	0.247033	0.820349	77	8		no
ClpB (ATP-dependent chaperone protein)	gRD	0.189646	0.194669	0.333267	0.826007	77	77		no
S-Adenosylmethionine (SAM) synthesis	gRD	-0.1896	0.134006	0.161481	0.784337	77	77		no
Nitric oxide synthesis I (NO synthase)	gRD	-0.177511	0.40643	0.663613	0.909563	77	34		no
Butyrate synthesis I	gRD	-0.138433	0.331601	0.677595	0.909563	77	43		no
Acetate degradation	gRD	-0.125968	0.299821	0.675648	0.909563	77	71		no
Acetate synthesis I	gRD	-0.112739	0.135999	0.409898	0.887611	77	77		no
GABA degradation	gRD	-0.106377	0.50138	0.832584	0.945776	77	61		no
Isovaleric acid synthesis I (KADH pathway)	gRD	-0.105502	0.225968	0.642009	0.909563	77	41		no
Menaquinone synthesis (vitamin K2) I	gRD	-0.103803	0.18372	0.573851	0.909563	77	77		no
Tryptophan synthesis	gRD	-0.0996938	0.175804	0.572452	0.909563	77	76		no
Isovaleric acid synthesis II (KADC pathway)	gRD	-0.0955143	0.332437	0.774707	0.945776	77	68		no
p-Cresol synthesis	gRD	0.0794354	0.57619	0.890739	0.945776	77	30		no
Acetate synthesis III	gRD	0.0710192	0.139621	0.612571	0.909563	77	9		no
Propionate synthesis I	gRD	-0.0555805	0.438628	0.899525	0.945776	77	43		no
Histamine synthesis	gRD	0.054459	0.35482	0.878453	0.945776	77	44		no
Nitric oxide degradation II (NO reductase)	gRD	-0.0350059	0.248078	0.888184	0.945776	77	28		no
Glutamate synthesis I	gRD	0.0104685	0.265961	0.968713	0.968713	77	75		no
